# Supplementary material for: High-throughput screening reveals mechanisms of environmental control of germination in a fungal thermophile
Source: mBio. 2026 Apr 20;17(5):e03907-25. doi: 10.1128/mbio.03907-25 (PMC13170357; doi:10.1128/mbio.03907-25)
Supplement: File S1 — T-DNA junction sequencing of T. thermophilus insertional mutants. [file mbio.03907-25-s0001.xlsx]

## Sheet: TnSeq_combined_pool_file
barcode	rcbarcode	nTot	n	scaffold	strand	pos	type	nMainLocation	nInsert	All genomic mappings	gene
AGGCTCAAAGTACCTGTTAA	TTAACAGGTACTTTGAGCCT	33	33	chr4	+	1861183	Single	28	2	[('chr4:1861183:+', 28), ('chr5:3550691:+', 1), ('chr7:1456504:+', 1), ('chr5:3256020:-', 1)]	proteinId=2093740_promoter;proteinId=2306381
TAGCCTAATTCTCTTTTAAT	ATTAAAAGAGAATTAGGCTA	26	26	chr1	+	6115762	Single	24	1	[('chr1:6115762:+', 24), ('chr1:6914244:-', 1)]	proteinId=2297294
ATTACACGGGTCCATGATGA	TCATCATGGACCCGTGTAAT	1896	1896	chr2	+	4661375	Single	1746	49	[('chr2:4661375:+', 1746), ('chr7:2406660:-', 8), ('chr2:4661376:+', 5), ('chr2:2256078:+', 4), ('chr2:4661374:+', 3), ('chr2:4327814:-', 2), ('chr1:987112:-', 2), ('chr3:2416675:+', 2), ('chr1:7974718:+', 2), ('chr2:4661377:+', 2), ('chr1:8833132:-', 2), ('chr2:491125:+', 2), ('chr2:2025832:+', 2), ('chr3:1548794:-', 2), ('chr7:2934458:-', 2), ('chr2:470383:-', 1), ('chr2:1789278:+', 1), ('chr1:…	proteinId=2302542
TGAGTTTTTGCGGGCCGACA	TGTCGGCCCGCAAAAACTCA	32	32	chr7	-	2325983	Single	29	1	[('chr7:2325983:-', 29), ('chr1:237143:+', 1), ('chr3:3815747:-', 1)]
ACTGAACATCTTTGAACTCG	CGAGTTCAAAGATGTTCAGT	113	113	chr3	+	4987853	Concat	54	54	[('chr3:4987853:+', 54), ('chr2:4661375:+', 1), ('chr4:1130987:+', 1), ('chr1:10114071:+', 1), ('chr1:4452506:+', 1), ('chr4:2704863:+', 1)]	proteinId=2305679;proteinId=2305680_promoter
AATTCGTCCGTGCCTGATAA	TTATCAGGCACGGACGAATT	65	65	chr1	+	547608	Single	61	2	[('chr1:547608:+', 61), ('chr2:624545:+', 1), ('chr6:1914656:-', 1)]	proteinId=2050335_promoter;proteinId=2294147
GCCCACACTTGGAACACCGT	ACGGTGTTCCAAGTGTGGGC	2986	2986	chr5	+	2602384	Single	2701	101	[('chr5:2602384:+', 2701), ('chr7:2406660:-', 11), ('chr1:6914244:-', 4), ('chr2:5162426:-', 3), ('chr2:1265125:-', 3), ('chr2:491125:+', 3), ('chr2:2382780:-', 3), ('chr3:830648:+', 2), ('chr2:2592533:+', 2), ('chr1:10013646:+', 2), ('chr3:4887708:-', 2), ('chr5:2602385:+', 2), ('chr3:2949780:+', 2), ('chr1:7624221:-', 2), ('chr7:3183771:-', 1), ('chr1:5656419:-', 1), ('chr5:3612333:-', 1), ('ch…	proteinId=2066622
GGTAGTGCGATTCTAGCCCC	GGGGCTAGAATCGCACTACC	70	70	chr3	+	4080841	Single	68	0	[('chr3:4080841:+', 68), ('chr3:3437570:-', 1), ('chr2:4327814:-', 1)]	proteinId=2305381_promoter
CAAGCAAGAATATAGAGTCA	TGACTCTATATTCTTGCTTG	1220	1220	chr2	+	5164167	Single	1056	57	[('chr2:5164167:+', 1056), ('chr1:6914244:-', 7), ('chr5:3325007:-', 6), ('chr7:2406660:-', 4), ('chr2:5164166:+', 2), ('chr1:1529669:-', 2), ('chr7:601923:+', 2), ('chr2:5164168:+', 2), ('chr2:433587:+', 2), ('chr2:5164169:+', 2), ('chr5:2633031:-', 2), ('chr2:4314401:+', 1), ('chr2:1114472:+', 1), ('chr4:1402998:+', 1), ('chr2:1425586:-', 1), ('chr7:1381568:-', 1), ('chr1:1892788:+', 1), ('chr1…	proteinId=2302937
ATCATCCACTTCTCGTTTAT	ATAAACGAGAAGTGGATGAT	264	264	chr2	+	5165051	Single	243	6	[('chr2:5165051:+', 243), ('chr2:2305298:+', 1), ('chr7:2785342:+', 1), ('chr2:1855143:+', 1), ('chr3:1904761:+', 1), ('chr2:4940183:-', 1), ('chr3:2416675:+', 1), ('chr7:2406660:-', 1), ('chr1:7624221:-', 1), ('chr1:8836932:+', 1), ('chr2:2592533:+', 1), ('chr1:2068149:-', 1), ('chr2:667373:+', 1), ('chr1:391550:-', 1), ('chr1:9439367:-', 1), ('chr1:6742808:-', 1)]	proteinId=2302938_promoter
TTTACTTATTGTAACCAAAG	CTTTGGTTACAATAAGTAAA	319	319	chr1	+	6138485	Single	293	4	[('chr1:6138485:+', 293), ('chr1:7748225:-', 1), ('chr2:4417956:-', 1), ('chr2:3104607:+', 1), ('chr2:2592533:+', 1), ('chr1:3689720:+', 1), ('chr3:291875:+', 1), ('chr3:4887708:-', 1), ('chr1:6914474:+', 1), ('chr5:2602384:+', 1), ('chr1:1892788:+', 1), ('chr1:1016520:-', 1), ('chr4:2914498:+', 1), ('chr2:4857726:+', 1), ('chr3:4019783:+', 1), ('chr1:8538137:+', 1), ('chr3:311402:+', 1), ('chr2:…
GCGTGAAGTGGCTAGACGAA	TTCGTCTAGCCACTTCACGC	280	280	chr4	+	1402998	Single	255	9	[('chr4:1402998:+', 255), ('chr4:1403000:+', 1), ('chr7:1448797:+', 1), ('chr1:3446312:+', 1), ('chr4:1402999:+', 1), ('chr5:2576226:+', 1), ('chr2:2305296:-', 1), ('chr1:75497:+', 1), ('chr2:5155988:-', 1), ('chr5:3155427:-', 1), ('chr3:291875:+', 1), ('chr2:2592533:+', 1), ('chr2:4661375:+', 1), ('chr1:212137:+', 1), ('chr4:2520510:-', 1), ('chr5:3799677:+', 1), ('chr7:2406660:-', 1)]	proteinId=82782_promoter
TGGATTGCTTCTGAGAGTAC	GTACTCTCAGAAGCAATCCA	28	28	chr5	+	1481754	Concat	20	8	[('chr5:1481754:+', 20)]	proteinId=2308304_promoter;proteinId=2308301
TAATGCTCAGGTTTTAACAG	CTGTTAAAACCTGAGCATTA	1	1	chr3	+	1741682	Single	1	0	[('chr3:1741682:+', 1)]	proteinId=50532_promoter;proteinId=2304051_promoter
GTTGTGAAAATGCAGTTCCA	TGGAACTGCATTTTCACAAC	192	192	chr1	-	4721709	Single	179	3	[('chr1:4721709:-', 179), ('chr7:2483980:-', 1), ('chr3:3815747:-', 1), ('chr1:987112:-', 1), ('chr4:3081933:+', 1), ('chr1:5236509:+', 1), ('chr1:4721710:-', 1), ('chr5:3062409:-', 1), ('chr5:3325007:-', 1), ('chr1:7365188:+', 1), ('chr4:2625926:+', 1)]	proteinId=63536_promoter
TTTGACGCTCCTCTTGGGCT	AGCCCAAGAGGAGCGTCAAA	182	182	chr1	+	5513126	Single	169	6	[('chr1:5513126:+', 169), ('chr1:9359600:-', 1), ('chr7:2583584:-', 1), ('chr1:212137:+', 1), ('chr2:614276:-', 1), ('chr3:1165190:-', 1), ('chr2:2592533:+', 1), ('chr2:2194574:-', 1)]	proteinId=2313825
TGGCGTGGTGCGCAGTGTTT	AAACACTGCGCACCACGCCA	496	496	chr1	-	2700577	Single	447	25	[('chr1:2700577:-', 447), ('chr7:1494369:-', 1), ('chr1:103922:+', 1), ('chr2:4291019:-', 1), ('chr5:2228456:+', 1), ('chr5:3011360:-', 1), ('chr3:1265683:-', 1), ('chr4:226341:+', 1), ('chr4:2256712:-', 1), ('chr5:2574087:-', 1), ('chr2:3539420:+', 1), ('chr2:1589959:-', 1), ('chr1:4451484:+', 1), ('chr1:2700574:-', 1), ('chr6:3546212:+', 1), ('chr3:3046345:+', 1), ('chr3:1548794:-', 1), ('chr2:…
AGATGTGGCCGAGAATTCGG	CCGAATTCTCGGCCACATCT	1746	1745	chr2	-	2194574	Single	1530	69	[('chr2:2194574:-', 1530), ('chr7:2406660:-', 6), ('chr2:4663687:-', 5), ('chr2:2194572:-', 5), ('chr1:3681646:-', 2), ('chr2:667373:+', 2), ('chr2:4661375:+', 2), ('chr1:9216212:-', 2), ('chr1:7436906:+', 2), ('chr1:9216225:+', 2), ('chr1:3619591:+', 2), ('chr5:3325007:-', 2), ('chr1:6914244:-', 2), ('chr7:3471884:-', 2), ('chr6:666502:+', 1), ('chr7:2304143:-', 1), ('chr3:1755067:-', 1), ('chr7…
TTGCCCCCAGTTTTTAACCG	CGGTTAAAAACTGGGGGCAA	40	40	chr3	+	3124290	Concat	22	16	[('chr3:3124290:+', 22), ('chr7:2304143:-', 1), ('chr2:5003488:+', 1)]	proteinId=2304840_promoter;proteinId=2304842_promoter
AGCCCTATATTTTCTTTCCA	TGGAAAGAAAATATAGGGCT	16	16	chr3	-	3774970	Single	16	0	[('chr3:3774970:-', 16)]	proteinId=2305305
CGCTTACTGCCCTCGCCGCA	TGCGGCGAGGGCAGTAAGCG	154	154	chr4	-	2256712	Single	132	8	[('chr4:2256712:-', 132), ('chr7:2406660:-', 2), ('chr4:2256709:-', 1), ('chr1:9216225:+', 1), ('chr1:996331:+', 1), ('chr1:764618:-', 1), ('chr4:2340641:-', 1), ('chr3:2647885:+', 1), ('chr1:1773553:-', 1), ('chr1:4554811:+', 1), ('chr2:491125:+', 1), ('chr3:4164237:+', 1), ('chr1:6347373:+', 1), ('chr2:3206183:-', 1)]	proteinId=2306662
CCCTGTGGGTTGGCATCGTT	AACGATGCCAACCCACAGGG	171	171	chr1	+	4440620	Single	156	6	[('chr1:4440620:+', 156), ('chr1:954628:+', 2), ('chr6:1914656:-', 1), ('chr7:606131:+', 1), ('chr3:3066928:-', 1), ('chr1:1773553:-', 1), ('chr2:1114508:+', 1), ('chr3:2919026:-', 1), ('chr2:5162426:-', 1)]	proteinId=2313703_promoter;proteinId=110510
GATATTGGCTATGTGTTGGA	TCCAACACATAGCCAATATC	108	108	chr2	-	1904788	Single	100	6	[('chr2:1904788:-', 100), ('chr2:3759614:+', 1), ('chr7:495661:+', 1)]	proteinId=2300989;proteinId=2300990_promoter
ATGTTGTTAAAGTGTTGAGC	GCTCAACACTTTAACAACAT	61	61	chr2	-	4010964	Single	57	0	[('chr2:4010964:-', 57), ('chr3:1917314:+', 1), ('chr4:4219858:-', 1), ('chr4:1541879:-', 1), ('chr7:2406660:-', 1)]
GGACCTTAGCGATGATCAAT	ATTGATCATCGCTAAGGTCC	102	102	chr3	+	2984196	Single	95	3	[('chr3:2984196:+', 95), ('chr1:761707:+', 1), ('chr1:9260956:+', 1), ('chr1:2068221:+', 1), ('chr1:10013646:+', 1)]	proteinId=2304722_promoter
CAGGCCAAGAACTATTAAGT	ACTTAATAGTTCTTGGCCTG	3269	3269	chr1	+	10013646	Single	2897	117	[('chr1:10013646:+', 2897), ('chr7:2406660:-', 22), ('chr1:10013648:+', 13), ('chr1:1375736:+', 7), ('chr4:3301402:-', 4), ('chr1:6914244:-', 4), ('chr5:3325007:-', 3), ('chr2:2382780:-', 3), ('chr1:10013647:+', 3), ('chr7:601923:+', 3), ('chr1:6496751:-', 3), ('chr7:650981:-', 3), ('chr1:7624221:-', 3), ('chr3:2206093:-', 2), ('chr3:2965562:-', 2), ('chr2:1751846:+', 2), ('chr5:2602384:+', 2), (…	proteinId=2299575
AGGGTGCCGGACGTCGGTAC	GTACCGACGTCCGGCACCCT	234	234	chr2	+	1105155	Single	217	4	[('chr2:1105155:+', 217), ('chr1:8490363:-', 1), ('chr3:4755072:-', 1), ('chr7:495661:+', 1), ('chr3:1633280:+', 1), ('chr5:2602384:+', 1), ('chr2:4967767:-', 1), ('chr3:1386264:-', 1), ('chr2:4314401:+', 1), ('chr1:1773553:-', 1), ('chr1:6914244:-', 1), ('chr7:1134673:+', 1), ('chr6:983360:-', 1), ('chr2:5364748:+', 1)]	proteinId=2314467
ATTCCTATGTACTGCCTAAT	ATTAGGCAGTACATAGGAAT	15	15	chr1	-	4225767	Single	14	0	[('chr1:4225767:-', 14), ('chr6:983360:-', 1)]	proteinId=99461_promoter
CCTCCGGTCTTGAACTTTTC	GAAAAGTTCAAGACCGGAGG	218	218	chr1	+	5236509	Concat	121	84	[('chr1:5236509:+', 121), ('chr2:2194574:-', 1), ('chr2:2025832:+', 1), ('chr2:1265125:-', 1), ('chr5:1481754:+', 1), ('chr5:2945900:+', 1), ('chr2:4127521:+', 1), ('chr1:8752132:+', 1), ('chr6:3113452:-', 1), ('chr3:2887674:-', 1), ('chr1:10013646:+', 1), ('chr5:1261671:+', 1), ('chr1:1375736:+', 1), ('chr1:1633271:+', 1)]
TTGGCTACTGGGGAATCATG	CATGATTCCCCAGTAGCCAA	3854	3852	chr2	+	491125	Single	3324	170	[('chr2:491125:+', 3324), ('chr7:2406660:-', 37), ('chr2:491126:+', 9), ('chr1:1375736:+', 7), ('chr1:10013646:+', 6), ('chr5:3325007:-', 6), ('chr1:6914244:-', 6), ('chr3:4887708:-', 5), ('chr1:6512319:+', 4), ('chr1:3112771:-', 3), ('chr2:4314401:+', 2), ('chr2:4663687:-', 2), ('chr4:2582955:+', 2), ('chr3:2416675:+', 2), ('chr2:4967767:-', 2), ('chr2:1800363:+', 2), ('chr3:1297998:-', 2), ('ch…	proteinId=2300145
TCGCAATTCGTAACTCGGGA	TCCCGAGTTACGAATTGCGA	28	28	chr7	+	1077078	Single	28	0	[('chr7:1077078:+', 28)]	proteinId=2311637_promoter
ATCTGTTCGGTGTGTAAAAG	CTTTTACACACCGAACAGAT	244	244	chr7	+	1194804	Single	232	2	[('chr7:1194804:+', 232), ('chr5:2529629:-', 1), ('chr4:2914498:+', 1), ('chr1:954628:+', 1), ('chr2:4661375:+', 1), ('chr7:2896530:+', 1), ('chr7:1174210:+', 1), ('chr2:667373:+', 1), ('chr1:677032:-', 1), ('chr5:3330490:+', 1), ('chr3:1548794:-', 1)]
CAATGTTCGAGACTAACACG	CGTGTTAGTCTCGAACATTG	146	146	chr3	+	1741056	Single	138	2	[('chr3:1741056:+', 138), ('chr6:2408347:-', 1), ('chr6:1152798:+', 1), ('chr3:1741059:+', 1), ('chr7:495661:+', 1), ('chr6:1914656:-', 1), ('chr1:7579775:+', 1)]	proteinId=50532
GTGCAACTTGGGCTTCCGTA	TACGGAAGCCCAAGTTGCAC	426	426	chr7	+	2923926	Single	394	9	[('chr7:2923926:+', 394), ('chr2:4663687:-', 2), ('chr1:2266535:-', 2), ('chr3:3411901:+', 1), ('chr1:8856262:+', 1), ('chr1:2068221:+', 1), ('chr3:2647885:+', 1), ('chr2:4314402:+', 1), ('chr1:7436906:+', 1), ('chr1:9359600:-', 1), ('chr1:5377579:+', 1), ('chr7:535761:-', 1), ('chr1:1773553:-', 1), ('chr4:3280603:+', 1), ('chr2:4314401:+', 1), ('chr6:101702:-', 1), ('chr1:212113:-', 1), ('chr1:6…	proteinId=2145735
CGGTAGTGACGCGAAGACTA	TAGTCTTCGCGTCACTACCG	1677	1677	chr2	+	4314401	Single	1559	44	[('chr2:4314401:+', 1559), ('chr2:4314399:+', 6), ('chr2:2194574:-', 2), ('chr3:2107619:-', 2), ('chr1:954628:+', 2), ('chr1:6914244:-', 2), ('chr7:2406660:-', 2), ('chr6:497757:-', 1), ('chr7:2896530:+', 1), ('chr5:1675129:+', 1), ('chr1:3446312:+', 1), ('chr5:2602384:+', 1), ('chr1:1016520:-', 1), ('chr7:1530222:-', 1), ('chr2:2592533:+', 1), ('chr4:2704863:+', 1), ('chr1:6354388:-', 1), ('chr1…	proteinId=2302300
CCGAGGCTGGTAGAGATCGA	TCGATCTCTACCAGCCTCGG	104	104	chr7	-	1449212	Single	95	1	[('chr7:1449212:-', 95), ('chr1:9976098:+', 1), ('chr1:170029:-', 1), ('chr7:2325040:-', 1), ('chr6:72928:-', 1), ('chr1:4435437:-', 1), ('chr1:954628:+', 1), ('chr4:1398815:-', 1), ('chr7:2406660:-', 1)]	proteinId=2311790
TCCGCATTAATCACGCGTAC	GTACGCGTGATTAATGCGGA	1301	1301	chr1	-	7750005	Single	1157	54	[('chr1:7750005:-', 1157), ('chr7:2406660:-', 7), ('chr4:2081571:-', 3), ('chr3:1386264:-', 2), ('chr5:3325007:-', 2), ('chr3:1548794:-', 2), ('chr5:2510553:+', 1), ('chr3:4136381:+', 1), ('chr1:8324933:-', 1), ('chr1:7250446:-', 1), ('chr2:4857726:+', 1), ('chr2:1114508:+', 1), ('chr3:1556356:+', 1), ('chr4:2296794:-', 1), ('chr7:2220344:-', 1), ('chr1:6499957:+', 1), ('chr2:4314401:+', 1), ('ch…
GTAGTTCAGCGGTACCCTGC	GCAGGGTACCGCTGAACTAC	132	132	chr7	-	2934458	Single	123	2	[('chr7:2934458:-', 123), ('chr1:210178:-', 1), ('chr1:7750005:-', 1), ('chr5:1897262:-', 1), ('chr3:1923648:+', 1), ('chr1:8168920:+', 1), ('chr3:894858:-', 1), ('chr2:2389338:+', 1)]	proteinId=84590
CTTACGATTTCTACGAGCGT	ACGCTCGTAGAAATCGTAAG	465	465	chr3	+	291875	Single	431	8	[('chr3:291875:+', 431), ('chr3:291876:+', 2), ('chr2:4823609:-', 1), ('chr1:4859405:+', 1), ('chr6:2863705:-', 1), ('chr1:1892788:+', 1), ('chr1:8622989:+', 1), ('chr1:9399468:-', 1), ('chr1:4721709:-', 1), ('chr1:5770684:-', 1), ('chr2:491125:+', 1), ('chr1:7974718:+', 1), ('chr7:1530222:-', 1), ('chr3:1033107:-', 1), ('chr3:291877:+', 1), ('chr1:1375736:+', 1), ('chr5:2602384:+', 1), ('chr6:34…	proteinId=2303158_promoter;proteinId=2303159
ATATTATGCATAGCATCCCT	AGGGATGCTATGCATAATAT	7	7	chr1	+	2133257	Single	7	0	[('chr1:2133257:+', 7)]	proteinId=2295100
TTAATTCATTACCTGGCAAT	ATTGCCAGGTAATGAATTAA	465	465	chr1	+	6914474	Single	431	7	[('chr1:6914474:+', 431), ('chr1:6914470:+', 2), ('chr1:6914475:+', 2), ('chr1:10013646:+', 2), ('chr2:491125:+', 1), ('chr1:6914476:+', 1), ('chr1:6202132:+', 1), ('chr7:495661:+', 1), ('chr1:436917:-', 1), ('chr2:4314401:+', 1), ('chr1:6914471:+', 1), ('chr2:4147333:-', 1), ('chr2:4632997:-', 1), ('chr1:1016520:-', 1), ('chr2:4383219:-', 1), ('chr3:626243:+', 1), ('chr3:4062738:-', 1), ('chr1:6…	proteinId=2313964_promoter
GTACCGACAAAACCGCGAAT	ATTCGCGGTTTTGTCGGTAC	766	766	chr2	+	2305298	InCat	709	15	[('chr2:2305298:+', 378), ('chr2:2305296:-', 331), ('chr7:606131:+', 2), ('chr2:1265125:-', 2), ('chr1:212137:+', 2), ('chr1:6914244:-', 2), ('chr5:3545013:+', 1), ('chr5:3155443:+', 1), ('chr5:3030729:+', 1), ('chr5:3460142:+', 1), ('chr7:2801078:+', 1), ('chr2:3759614:+', 1), ('chr1:1773553:-', 1), ('chr4:3561472:+', 1), ('chr1:583028:+', 1), ('chr7:3521767:-', 1), ('chr7:3471884:-', 1), ('chr2…	proteinId=2077803_promoter
AACGTGCCGCATTTGCGGTT	AACCGCAAATGCGGCACGTT	458	458	chr3	-	3606450	Single	416	10	[('chr3:3606450:-', 416), ('chr5:2576226:+', 2), ('chr3:3606446:-', 2), ('chr1:954628:+', 1), ('chr3:2887701:+', 1), ('chr2:1357789:+', 1), ('chr3:2989939:-', 1), ('chr1:7974718:+', 1), ('chr5:2602384:+', 1), ('chr2:491125:+', 1), ('chr2:412175:-', 1), ('chr2:2305298:+', 1), ('chr1:4215609:+', 1), ('chr7:1120019:+', 1), ('chr1:1562894:+', 1), ('chr1:8833132:-', 1), ('chr1:7695386:+', 1), ('chr7:1…	proteinId=2305148_promoter;proteinId=2305149
CGACTGCCGTAGTTGTCTAG	CTAGACAACTACGGCAGTCG	1267	1267	chr1	+	9216225	Single	1136	50	[('chr1:9216225:+', 1136), ('chr1:9216226:+', 4), ('chr2:2592533:+', 3), ('chr7:2406660:-', 3), ('chr2:1265125:-', 2), ('chr4:790317:-', 2), ('chr2:614302:+', 2), ('chr2:4842511:+', 1), ('chr1:4955727:+', 1), ('chr1:8106739:+', 1), ('chr1:10013646:+', 1), ('chr3:2887701:+', 1), ('chr3:3815747:-', 1), ('chr2:4661375:+', 1), ('chr2:4663687:-', 1), ('chr3:2824163:-', 1), ('chr1:5513126:+', 1), ('chr…	proteinId=104887
GGCTCCTCGGATGGTTCTAT	ATAGAACCATCCGAGGAGCC	31	31	chr5	+	3460142	Single	30	0	[('chr5:3460142:+', 30), ('chr1:2913478:-', 1)]	proteinId=2309322;proteinId=2309323_promoter
CCGACATCTATTTTTGCCCG	CGGGCAAAAATAGATGTCGG	372	372	chr3	+	1300984	Single	331	12	[('chr3:1300984:+', 331), ('chr1:9216225:+', 2), ('chr1:2266535:-', 1), ('chr2:2025832:+', 1), ('chr2:2395934:-', 1), ('chr4:161145:+', 1), ('chr1:5770748:+', 1), ('chr2:2399770:+', 1), ('chr2:1855143:+', 1), ('chr3:3432660:-', 1), ('chr7:430976:-', 1), ('chr1:8490363:-', 1), ('chr1:7232471:-', 1), ('chr3:4590094:-', 1), ('chr5:2349163:-', 1), ('chr7:3183771:-', 1), ('chr3:4549689:-', 1), ('chr2:…	proteinId=81343
GTGTCGCGTCGTGCAAATGT	ACATTTGCACGACGCGACAC	209	209	chr7	+	1794759	Concat	168	27	[('chr7:1794759:+', 168), ('chr4:2021757:+', 1), ('chr5:1744078:-', 1), ('chr5:2602384:+', 1), ('chr7:3471884:-', 1), ('chr3:1904761:+', 1), ('chr3:626243:+', 1), ('chr2:2139280:-', 1), ('chr2:1073985:+', 1), ('chr4:497577:+', 1), ('chr4:3081933:+', 1), ('chr5:2576226:+', 1), ('chr3:412574:+', 1), ('chr1:1468:+', 1), ('chr2:1820605:+', 1)]	proteinId=2113540_promoter
CCATATTTTACGCGCGCTGA	TCAGCGCGCGTAAAATATGG	170	170	chr2	-	1425586	Single	165	1	[('chr2:1425586:-', 165), ('chr5:2230787:+', 1), ('chr3:1923648:+', 1), ('chr2:1866159:+', 1), ('chr3:3945964:+', 1)]	proteinId=2314506
CAATTCGCTCCCAGGATCTC	GAGATCCTGGGAGCGAATTG	124	124	chr3	-	1265683	Single	113	0	[('chr3:1265683:-', 113), ('chr1:10527152:-', 1), ('chr1:9214273:-', 1), ('chr1:1604459:-', 1), ('chr6:1152798:+', 1), ('chr4:2024519:+', 1), ('chr3:2103837:-', 1), ('chr2:2592533:+', 1), ('chr2:4799647:+', 1), ('chr7:2406660:-', 1), ('chr1:6914244:-', 1), ('chr5:3330490:+', 1)]	proteinId=2303722
TCATCTGATCACTATATTGG	CCAATATAGTGATCAGATGA	2304	2304	chr2	+	2592533	Single	2172	38	[('chr2:2592533:+', 2172), ('chr7:2406660:-', 5), ('chr1:7250446:-', 4), ('chr2:3759614:+', 3), ('chr1:6511163:-', 2), ('chr7:2016277:-', 2), ('chr5:2510553:+', 2), ('chr1:9216212:-', 2), ('chr1:170029:-', 2), ('chr5:3325007:-', 2), ('chr3:1878198:-', 1), ('chr5:3054366:+', 1), ('chr2:4868457:+', 1), ('chr1:2913478:-', 1), ('chr7:864820:-', 1), ('chr7:1191655:+', 1), ('chr2:4661375:+', 1), ('chr3…	proteinId=2301373_promoter
AAGGGTCTATGTTTTATTTT	AAAATAAAACATAGACCCTT	273	273	chr1	-	5770684	Concat	171	88	[('chr1:5770684:-', 171), ('chr6:666502:+', 1), ('chr3:1917314:+', 1), ('chr4:2914498:+', 1), ('chr6:1171395:-', 1), ('chr1:954628:+', 1), ('chr1:7480439:-', 1), ('chr3:1527101:+', 1), ('chr4:1614007:-', 1), ('chr1:1892788:+', 1), ('chr4:2145123:+', 1), ('chr1:9248783:+', 1), ('chr1:132619:-', 1), ('chr2:65747:+', 1), ('chr1:9072617:+', 1)]	proteinId=2297138_promoter
CTGTCCTTGTCATTTTGTGT	ACACAAAATGACAAGGACAG	288	288	chr3	-	3398001	Concat	219	48	[('chr3:3398001:-', 219), ('chr2:1265125:-', 2), ('chr2:2305304:+', 1), ('chr2:5165051:+', 1), ('chr7:2252596:+', 1), ('chr3:3397994:-', 1), ('chr1:10667283:-', 1), ('chr4:378040:-', 1), ('chr4:790317:-', 1), ('chr7:3049941:+', 1), ('chr1:10526901:-', 1), ('chr3:3397992:-', 1), ('chr1:9298538:-', 1), ('chr5:2602384:+', 1), ('chr3:1878233:+', 1), ('chr3:412574:+', 1), ('chr1:9165539:+', 1), ('chr1…
CGTTCGATATGTCGCTGTAC	GTACAGCGACATATCGAACG	158	157	chr5	-	2676562	Single	140	6	[('chr5:2676562:-', 140), ('chr3:1741056:+', 1), ('chr1:6914244:-', 1), ('chr2:1367287:-', 1), ('chr4:2404816:+', 1), ('chr1:9216225:+', 1), ('chr7:3977511:-', 1), ('chr4:2750692:+', 1), ('chr6:2344906:+', 1), ('chr5:3325007:-', 1), ('chr1:9320493:+', 1), ('chr1:6912323:+', 1), ('chr2:2223312:+', 1)]	proteinId=2308842
TAGTACTAGTCGTGAAGACC	GGTCTTCACGACTAGTACTA	50	50	chr3	+	1556356	Single	47	1	[('chr3:1556356:+', 47), ('chr4:3096601:+', 1), ('chr2:2373627:+', 1)]	proteinId=2126595_promoter;proteinId=2303921_promoter
TGGCTTGCGGAGACTTTCGG	CCGAAAGTCTCCGCAAGCCA	23	23	chr1	+	1437030	Single	22	1	[('chr1:1437030:+', 22)]	proteinId=2294621_promoter;proteinId=2294623
AGGTGATTGGCATTATCCGT	ACGGATAATGCCAATCACCT	416	416	chr2	+	2050194	Single	368	16	[('chr2:2050194:+', 368), ('chr1:6914244:-', 2), ('chr7:1928216:+', 2), ('chr2:1751841:-', 2), ('chr2:4687442:-', 1), ('chr2:664147:+', 1), ('chr1:5513126:+', 1), ('chr2:4327814:-', 1), ('chr2:4314401:+', 1), ('chr2:2050195:+', 1), ('chr2:1205186:-', 1), ('chr1:8766580:+', 1), ('chr3:1548794:-', 1), ('chr3:142030:+', 1), ('chr6:595057:+', 1), ('chr1:7341189:-', 1), ('chr2:2373627:+', 1), ('chr3:2…
CTGAACAGGGTCCGGCTTAA	TTAAGCCGGACCCTGTTCAG	1140	1140	chr7	-	2325040	Concat	940	121	[('chr7:2325040:-', 940), ('chr2:3759614:+', 2), ('chr1:761707:+', 2), ('chr2:1105155:+', 2), ('chr1:954628:+', 2), ('chr2:1265125:-', 2), ('chr7:604254:-', 2), ('chr1:1375736:+', 2), ('chr5:3325007:-', 2), ('chr7:2406660:-', 2), ('chr1:2335925:+', 2), ('chr2:491125:+', 2), ('chr7:864820:-', 1), ('chr3:954486:+', 1), ('chr1:9166775:+', 1), ('chr3:1839067:+', 1), ('chr1:3832437:+', 1), ('chr7:1187…	proteinId=104076
AGCGACTGTTTAATATAAGC	GCTTATATTAAACAGTCGCT	55	55	chr2	+	2134594	Single	52	0	[('chr2:2134594:+', 52), ('chr7:2896530:+', 1), ('chr1:4685888:-', 1), ('chr1:6913661:+', 1)]	proteinId=2301089
GCGGATATTGACCATACTAC	GTAGTATGGTCAATATCCGC	733	733	chr3	-	1386264	Single	641	28	[('chr3:1386264:-', 641), ('chr3:1386261:-', 3), ('chr3:1386263:-', 3), ('chr7:2406660:-', 3), ('chr1:9415816:+', 3), ('chr5:2602384:+', 3), ('chr1:10013646:+', 2), ('chr1:6914244:-', 2), ('chr3:740765:-', 1), ('chr1:212137:+', 1), ('chr2:2592533:+', 1), ('chr1:8833132:-', 1), ('chr2:5341407:-', 1), ('chr4:2021757:+', 1), ('chr1:8490363:-', 1), ('chr7:2849429:+', 1), ('chr7:495661:+', 1), ('chr2:…	proteinId=2303811
CGCGCGACTTTATCCACTTT	AAAGTGGATAAAGTCGCGCG	1520	1520	chr1	+	954628	Single	1417	27	[('chr1:954628:+', 1417), ('chr1:954626:+', 5), ('chr1:954630:+', 5), ('chr1:6914244:-', 2), ('chr2:4661375:+', 2), ('chr1:3821780:-', 2), ('chr7:1456504:+', 2), ('chr1:9216225:+', 2), ('chr7:2406660:-', 2), ('chr1:2254075:-', 1), ('chr1:9976098:+', 1), ('chr7:1746287:+', 1), ('chr1:3082634:+', 1), ('chr2:4314401:+', 1), ('chr2:5140710:-', 1), ('chr1:6788048:-', 1), ('chr6:152716:-', 1), ('chr4:3…
TTACGAGCAATTGTCAGTGT	ACACTGACAATTGCTCGTAA	376	376	chr2	+	291854	Single	340	16	[('chr2:291854:+', 340), ('chr2:4663687:-', 1), ('chr3:3037335:-', 1), ('chr2:4813835:+', 1), ('chr1:170029:-', 1), ('chr4:2731043:-', 1), ('chr4:1402998:+', 1), ('chr2:4327814:-', 1), ('chr6:3675749:+', 1), ('chr2:614276:-', 1), ('chr1:6914474:+', 1), ('chr7:606131:+', 1), ('chr2:4719224:+', 1), ('chr2:4661375:+', 1), ('chr1:7436906:+', 1), ('chr4:4219858:-', 1), ('chr7:1663277:+', 1), ('chr5:16…
GCAGACGCATCGTAAGGAGG	CCTCCTTACGATGCGTCTGC	201	201	chr3	-	4062738	Single	186	6	[('chr3:4062738:-', 186), ('chr7:2406660:-', 2), ('chr3:4062735:-', 1), ('chr3:4062740:-', 1), ('chr5:2434332:+', 1), ('chr1:4896896:-', 1), ('chr2:4327814:-', 1), ('chr7:2015331:+', 1), ('chr2:2382780:-', 1)]	proteinId=2080506
GATGGCTCACGCTTGTGTGC	GCACACAAGCGTGAGCCATC	4	4	chr6	-	1370796	Single	4	0	[('chr6:1370796:-', 4)]	proteinId=109897;proteinId=2310240_promoter
ACGTAAGTTTTACGTAATTT	AAATTACGTAAAACTTACGT	717	717	chr5	+	2576226	Single	662	16	[('chr5:2576226:+', 662), ('chr2:2194574:-', 2), ('chr5:2576228:+', 2), ('chr7:2406660:-', 2), ('chr7:1456504:+', 1), ('chr4:2404816:+', 1), ('chr3:1299718:+', 1), ('chr3:1633280:+', 1), ('chr5:1710075:-', 1), ('chr2:2025832:+', 1), ('chr7:1223946:-', 1), ('chr2:2592533:+', 1), ('chr7:1817691:-', 1), ('chr2:1855143:+', 1), ('chr2:703879:+', 1), ('chr7:2896517:-', 1), ('chr3:1281521:+', 1), ('chr7…	proteinId=2308773
ACCGCAGTACAGCCGTTTAT	ATAAACGGCTGTACTGCGGT	185	185	chr5	+	2434332	Single	172	4	[('chr5:2434332:+', 172), ('chr2:2414306:+', 1), ('chr2:614302:+', 1), ('chr2:2256078:+', 1), ('chr1:8221517:+', 1), ('chr2:2592533:+', 1), ('chr5:2434334:+', 1), ('chr5:3030729:+', 1), ('chr1:7572756:-', 1), ('chr6:3860758:-', 1)]
AAGGGAACAAGAGCGTCCAG	CTGGACGCTCTTGTTCCCTT	87	87	chr1	+	4786031	Single	80	5	[('chr1:4786031:+', 80), ('chr7:2325983:-', 1), ('chr1:1892788:+', 1)]
GTCTACTAGCTCTCCAGACA	TGTCTGGAGAGCTAGTAGAC	15	15	chr1	+	9256866	Single	15	0	[('chr1:9256866:+', 15)]
CATAATGCGGTTGGACCAAG	CTTGGTCCAACCGCATTATG	101	101	chr7	+	1746287	Single	86	8	[('chr7:1746287:+', 86), ('chr4:1398815:-', 1), ('chr2:4234596:+', 1), ('chr3:3102272:+', 1), ('chr2:4661375:+', 1), ('chr3:1016704:-', 1), ('chr2:5076641:-', 1), ('chr7:1194804:+', 1)]
GTGGTGACAAACAAGCATAC	GTATGCTTGTTTGTCACCAC	143	143	chr1	+	8696495	Single	128	6	[('chr1:8696495:+', 128), ('chr7:2406660:-', 2), ('chr6:1171395:-', 1), ('chr1:5348745:-', 1), ('chr1:8766580:+', 1), ('chr1:3770738:+', 1), ('chr1:131646:+', 1), ('chr2:4672680:+', 1), ('chr1:6232372:+', 1)]
TTACGTCTCTCTACATGGGT	ACCCATGTAGAGAGACGTAA	84	84	chr3	+	4885693	Single	77	4	[('chr3:4885693:+', 77), ('chr2:4341061:-', 1), ('chr4:2601787:+', 1), ('chr1:1016520:-', 1)]	proteinId=2305618
TATTCTTGAAACAGAGTTGG	CCAACTCTGTTTCAAGAATA	43	43	chr1	-	436917	Single	38	2	[('chr1:436917:-', 38), ('chr2:3759614:+', 1), ('chr1:6914244:-', 1), ('chr1:8295228:+', 1)]	proteinId=61659_promoter;proteinId=2294089_promoter;proteinId=2294092
TTTATTCTGCCTTATTTTTT	AAAAAATAAGGCAGAATAAA	835	835	chr1	-	1773553	Single	780	15	[('chr1:1773553:-', 780), ('chr1:1773550:-', 3), ('chr5:2510553:+', 2), ('chr6:1545617:-', 2), ('chr4:3231697:-', 1), ('chr3:1617556:+', 1), ('chr3:2141768:+', 1), ('chr1:6914474:+', 1), ('chr1:10043766:+', 1), ('chr4:2404816:+', 1), ('chr4:1860789:+', 1), ('chr7:1120019:+', 1), ('chr3:1972513:-', 1), ('chr1:4435437:-', 1), ('chr5:3598891:+', 1), ('chr1:6800379:-', 1), ('chr5:2230787:+', 1), ('ch…	proteinId=2294830
TAATCGTTCGCTCTGCCCAC	GTGGGCAGAGCGAACGATTA	564	564	chr1	-	2266535	Single	514	19	[('chr1:2266535:-', 514), ('chr1:2266533:-', 4), ('chr1:2266536:-', 2), ('chr1:3111505:+', 1), ('chr1:1763322:-', 1), ('chr3:740765:-', 1), ('chr1:6034422:+', 1), ('chr2:4661375:+', 1), ('chr5:2356579:+', 1), ('chr3:1878198:-', 1), ('chr1:954628:+', 1), ('chr4:3558258:-', 1), ('chr6:1244517:+', 1), ('chr1:8221517:+', 1), ('chr3:830654:-', 1), ('chr1:5847494:-', 1), ('chr3:291875:+', 1), ('chr4:79…
TGCGCTGCACGCTAGATTTG	CAAATCTAGCGTGCAGCGCA	527	527	chr1	+	1892788	Single	485	12	[('chr1:1892788:+', 485), ('chr1:1892789:+', 3), ('chr1:1892790:+', 2), ('chr1:7436906:+', 1), ('chr4:767298:-', 1), ('chr3:3050480:+', 1), ('chr1:3184499:+', 1), ('chr5:2434332:+', 1), ('chr7:1194804:+', 1), ('chr5:878599:-', 1), ('chr4:3547353:+', 1), ('chr1:987112:-', 1), ('chr4:1783818:-', 1), ('chr7:403356:-', 1), ('chr3:412574:+', 1), ('chr2:2592533:+', 1), ('chr1:8833132:-', 1), ('chr2:384…	proteinId=76096_promoter;proteinId=2294942_promoter
GTTCTCAGAATTACGACGTT	AACGTCGTAATTCTGAGAAC	856	856	chr6	+	3148738	Concat	377	446	[('chr6:3148738:+', 377), ('chr6:3148742:+', 4), ('chr6:3148743:+', 2), ('chr1:2700577:-', 1), ('chr5:3622521:-', 1), ('chr7:221711:+', 1), ('chr1:2068221:+', 1), ('chr5:3330490:+', 1), ('chr2:667373:+', 1), ('chr1:1562894:+', 1), ('chr1:7750005:-', 1), ('chr5:3030729:+', 1), ('chr2:107920:-', 1), ('chr5:1675129:+', 1), ('chr4:2914498:+', 1), ('chr2:121690:+', 1), ('chr2:5165051:+', 1), ('chr1:72…
TTCCGAGTTGAAAACATGCT	AGCATGTTTTCAACTCGGAA	306	306	chr5	+	1675129	Single	290	2	[('chr5:1675129:+', 290), ('chr5:1675131:+', 2), ('chr3:1584298:+', 1), ('chr1:7250456:+', 1), ('chr4:264307:-', 1), ('chr1:7974718:+', 1), ('chr2:4258145:-', 1), ('chr1:7617731:-', 1), ('chr5:2510553:+', 1), ('chr1:987112:-', 1), ('chr1:9070615:+', 1), ('chr5:1675130:+', 1), ('chr1:7250446:-', 1), ('chr2:1855143:+', 1)]	proteinId=2308345_promoter
CACTCCCTTGCACGGCTTAC	GTAAGCCGTGCAAGGGAGTG	113	113	chr2	-	2433406	Single	100	4	[('chr2:2433406:-', 100), ('chr3:3606450:-', 1), ('chr7:2801078:+', 1), ('chr2:2305298:+', 1), ('chr2:2194574:-', 1), ('chr1:6938058:+', 1), ('chr1:830053:+', 1), ('chr1:849529:-', 1), ('chr2:1774333:+', 1), ('chr7:2481057:-', 1)]	proteinId=79171
TTCTCTGTATATAATCTTTA	TAAAGATTATATACAGAGAA	921	921	chr3	+	1904761	Single	894	8	[('chr3:1904761:+', 894), ('chr1:4328966:+', 1), ('chr3:1904763:+', 1), ('chr1:768453:-', 1), ('chr1:8565372:+', 1), ('chr1:1773553:-', 1), ('chr1:5640666:-', 1), ('chr7:1877252:+', 1), ('chr7:2866420:-', 1), ('chr5:2602384:+', 1), ('chr1:8221517:+', 1), ('chr3:900982:+', 1), ('chr5:3330490:+', 1), ('chr2:3759614:+', 1), ('chr2:2438707:-', 1), ('chr1:9975288:+', 1), ('chr5:3463987:-', 1), ('chr1:…	proteinId=2092357
GCTGTCCGACTCACTGACCT	AGGTCAGTGAGTCGGACAGC	5	5	chr7	-	2950363	Single	5	0	[('chr7:2950363:-', 5)]	proteinId=2312764_promoter;proteinId=2312765
TCCAGATTTATGGAGCGATG	CATCGCTCCATAAATCTGGA	81	81	chr5	+	2228456	Single	78	2	[('chr5:2228456:+', 78), ('chr7:2330429:+', 1)]
ATAAATCGGGTCATTCAGTC	GACTGAATGACCCGATTTAT	557	557	chr2	+	2256078	Single	518	8	[('chr2:2256078:+', 518), ('chr7:2406660:-', 4), ('chr2:2256081:+', 3), ('chr1:1375736:+', 2), ('chr5:3398277:+', 1), ('chr2:2592533:+', 1), ('chr4:3414371:-', 1), ('chr1:6077530:+', 1), ('chr2:2256083:+', 1), ('chr2:4661375:+', 1), ('chr2:1133655:-', 1), ('chr1:6507721:+', 1), ('chr3:2824163:-', 1), ('chr1:242927:-', 1), ('chr3:4887708:-', 1), ('chr1:8833132:-', 1), ('chr4:494042:-', 1), ('chr6:…
AGCACTCGATCTCAGCCAAT	ATTGGCTGAGATCGAGTGCT	13	13	chr1	+	1417435	Single	13	0	[('chr1:1417435:+', 13)]	proteinId=2294607_promoter
GGCGACTATATGAATCGTGA	TCACGATTCATATAGTCGCC	65	65	chr7	+	1504949	Single	61	1	[('chr7:1504949:+', 61), ('chr5:2602384:+', 1), ('chr1:471532:-', 1), ('chr1:9021702:-', 1)]	proteinId=2311839
CCTTCCCATGCTGTTTTACG	CGTAAAACAGCATGGGAAGG	13	13	chr1	+	10670360	Single	12	0	[('chr1:10670360:+', 12), ('chr5:2490666:+', 1)]	proteinId=2137894_promoter
GAGCACCATGTTAGGACCAG	CTGGTCCTAACATGGTGCTC	1	1	chr2	+	4817756	Single	1	0	[('chr2:4817756:+', 1)]	proteinId=2109468
CAACCGCTGCCGATCGAACA	TGTTCGATCGGCAGCGGTTG	8	8	chr7	+	602092	Single	8	0	[('chr7:602092:+', 8)]	proteinId=2121175_promoter
TGATCACGTTTCTATTGGCT	AGCCAATAGAAACGTGATCA	1128	1128	chr2	-	4327814	Single	1079	9	[('chr2:4327814:-', 1079), ('chr2:4327813:-', 4), ('chr7:1456504:+', 2), ('chr5:3559198:+', 1), ('chr3:1646949:+', 1), ('chr1:849529:-', 1), ('chr5:2576226:+', 1), ('chr1:6471244:+', 1), ('chr2:4327811:-', 1), ('chr1:2546667:+', 1), ('chr2:4258145:-', 1), ('chr2:4327812:-', 1), ('chr7:2801078:+', 1), ('chr2:4661375:+', 1), ('chr2:561950:+', 1), ('chr5:3390553:+', 1), ('chr2:5064048:+', 1), ('chr3…	proteinId=2314839
GCGGGCTTCTTGTAGGCTTT	AAAGCCTACAAGAAGCCCGC	184	184	chr3	+	1281521	Single	171	2	[('chr3:1281521:+', 171), ('chr2:2433406:-', 1), ('chr3:1923648:+', 1), ('chr2:5356625:-', 1), ('chr2:1265125:-', 1), ('chr1:8324933:-', 1), ('chr4:2731043:-', 1), ('chr1:7436906:+', 1), ('chr3:3398001:-', 1), ('chr7:601923:+', 1), ('chr1:6419380:+', 1), ('chr7:881326:-', 1)]
GTCAGTTTTTTTCCATCTGC	GCAGATGGAAAAAAACTGAC	304	304	chr1	+	8069094	Single	275	13	[('chr1:8069094:+', 275), ('chr1:1773553:-', 1), ('chr2:1747415:-', 1), ('chr6:105261:-', 1), ('chr1:212113:-', 1), ('chr1:1562894:+', 1), ('chr3:4119766:+', 1), ('chr2:1787157:+', 1), ('chr6:105262:-', 1), ('chr5:2246855:-', 1), ('chr7:2277362:+', 1), ('chr1:8111170:-', 1), ('chr3:1683418:-', 1), ('chr7:1777186:+', 1), ('chr2:5076641:-', 1), ('chr6:1351101:+', 1), ('chr3:2522693:-', 1)]	proteinId=2115815_promoter
TGGTTTGTAGAGGCCGTCAT	ATGACGGCCTCTACAAACCA	25	25	chr1	-	4467208	Single	25	0	[('chr1:4467208:-', 25)]
AGGCTTTATGGTTATGCGCG	CGCGCATAACCATAAAGCCT	193	193	chr1	-	2209075	Single	175	7	[('chr1:2209075:-', 175), ('chr1:761707:+', 1), ('chr7:1959027:-', 1), ('chr2:1265125:-', 1), ('chr1:3446312:+', 1), ('chr6:3148738:+', 1), ('chr2:5162426:-', 1), ('chr3:1776354:-', 1), ('chr1:5348745:-', 1), ('chr3:2949780:+', 1), ('chr1:7750005:-', 1), ('chr3:3414845:+', 1)]	proteinId=2295155
TGGTCCTCGGCTTTTCGAAT	ATTCGAAAAGCCGAGGACCA	5	5	chr1	+	8969604	Single	5	0	[('chr1:8969604:+', 5)]	proteinId=2299007
GTAGTTTCCAGACTTTACGG	CCGTAAAGTCTGGAAACTAC	252	252	chr2	-	614276	Single	213	17	[('chr2:614276:-', 213), ('chr2:614275:-', 2), ('chr1:5512561:+', 1), ('chr5:2230787:+', 1), ('chr1:8389650:+', 1), ('chr1:3446308:-', 1), ('chr3:412574:+', 1), ('chr7:495661:+', 1), ('chr1:10013646:+', 1), ('chr1:4453499:-', 1), ('chr1:8069094:+', 1), ('chr2:491125:+', 1), ('chr5:75228:-', 1), ('chr3:721274:-', 1), ('chr6:983360:-', 1), ('chr2:5162426:-', 1), ('chr1:4215609:+', 1), ('chr7:153022…	proteinId=2300215
TAGCATAAGCTAAAAACTCG	CGAGTTTTTAGCTTATGCTA	13	13	chr2	+	4528644	Single	12	0	[('chr2:4528644:+', 12), ('chr2:2679867:+', 1)]	proteinId=2302467_promoter;proteinId=2302469
CTACACCCGACTAGAACCAA	TTGGTTCTAGTCGGGTGTAG	457	457	chr6	-	3148935	Single	418	14	[('chr6:3148935:-', 418), ('chr6:3148934:-', 1), ('chr2:3759614:+', 1), ('chr1:3681646:-', 1), ('chr2:4314401:+', 1), ('chr1:9216212:-', 1), ('chr4:4307152:-', 1), ('chr2:1166655:+', 1), ('chr1:8418595:+', 1), ('chr2:1318726:-', 1), ('chr5:2945994:-', 1), ('chr2:602773:+', 1), ('chr1:212137:+', 1), ('chr2:1900218:+', 1), ('chr1:6162078:-', 1), ('chr4:3561472:+', 1), ('chr4:3637045:-', 1), ('chr3:…
CGCTGTAGAGCATACGTTTT	AAAACGTATGCTCTACAGCG	790	790	chr4	+	2914498	Single	728	18	[('chr4:2914498:+', 728), ('chr1:10013646:+', 2), ('chr2:2592533:+', 1), ('chr1:8571608:+', 1), ('chr4:2914503:+', 1), ('chr7:1893480:-', 1), ('chr7:1120777:-', 1), ('chr7:2979024:-', 1), ('chr2:5189928:+', 1), ('chr2:2194574:-', 1), ('chr1:5455251:-', 1), ('chr4:3234214:+', 1), ('chr1:2407034:-', 1), ('chr1:845857:-', 1), ('chr3:740765:-', 1), ('chr6:2305709:+', 1), ('chr3:290110:-', 1), ('chr3:…	proteinId=2315623
CGCGTGTTTTATTTTGTGTC	GACACAAAATAAAACACGCG	743	743	chr1	+	761707	Single	703	12	[('chr1:761707:+', 703), ('chr1:5770748:+', 2), ('chr5:2602384:+', 2), ('chr1:6202673:+', 2), ('chr4:2422359:+', 1), ('chr5:3440844:+', 1), ('chr1:7436906:+', 1), ('chr4:1402998:+', 1), ('chr2:2592533:+', 1), ('chr1:212113:-', 1), ('chr1:8069094:+', 1), ('chr1:9216212:-', 1), ('chr7:2979097:+', 1), ('chr4:3096601:+', 1), ('chr3:1922860:+', 1), ('chr1:7750005:-', 1), ('chr3:1741056:+', 1), ('chr7:…	proteinId=2073127_promoter
TGGCACCTGGATTTCGTATC	GATACGAAATCCAGGTGCCA	80	80	chr2	-	4453431	Single	72	2	[('chr2:4453431:-', 72), ('chr2:3669193:-', 1), ('chr7:2304143:-', 1), ('chr3:2416675:+', 1), ('chr2:4453429:-', 1), ('chr6:1939365:-', 1), ('chr7:2406660:-', 1)]	proteinId=78432_promoter;proteinId=2302405_promoter
TTCACGGACTAAATGCCGTC	GACGGCATTTAGTCCGTGAA	537	537	chr3	+	3564347	Single	468	20	[('chr3:3564347:+', 468), ('chr7:2406660:-', 3), ('chr3:3564349:+', 2), ('chr2:4663687:-', 2), ('chr1:3388448:-', 2), ('chr1:8292770:-', 1), ('chr4:4334820:+', 1), ('chr3:3564346:+', 1), ('chr4:2730759:-', 1), ('chr5:249986:-', 1), ('chr2:4827508:+', 1), ('chr7:2532042:+', 1), ('chr7:495661:+', 1), ('chr3:3564348:+', 1), ('chr5:959201:+', 1), ('chr3:3640937:-', 1), ('chr7:3179624:-', 1), ('chr3:1…	proteinId=2305121
GGTATCGTATCACCTAGAAT	ATTCTAGGTGATACGATACC	176	176	chr7	+	1448797	Concat	122	42	[('chr7:1448797:+', 122), ('chr1:212113:-', 1), ('chr1:7865586:+', 1), ('chr6:965591:+', 1), ('chr7:3884203:+', 1), ('chr1:2068221:+', 1), ('chr1:5355063:+', 1), ('chr2:1425586:-', 1), ('chr1:3896500:-', 1), ('chr7:1928397:+', 1), ('chr7:2406660:-', 1), ('chr4:1776943:+', 1), ('chr7:1456504:+', 1)]	proteinId=2311790
CCATCTTCTTATCCCCGCGA	TCGCGGGGATAAGAAGATGG	3	3	chr2	+	1166447	Single	3	0	[('chr2:1166447:+', 3)]	proteinId=66349
CTGACCTGTATTCATAACTA	TAGTTATGAATACAGGTCAG	292	292	chr7	+	2896530	Single	260	10	[('chr7:2896530:+', 260), ('chr2:4327814:-', 2), ('chr1:4851986:+', 1), ('chr7:1794759:+', 1), ('chr4:3414371:-', 1), ('chr5:3773803:+', 1), ('chr5:1675129:+', 1), ('chr7:606131:+', 1), ('chr1:3681646:-', 1), ('chr5:4154072:-', 1), ('chr1:4418580:+', 1), ('chr1:1773553:-', 1), ('chr2:4661375:+', 1), ('chr6:1914656:-', 1), ('chr1:1562894:+', 1), ('chr1:8565372:+', 1), ('chr1:212113:-', 1), ('chr5:…
AACGAAGGTTCCATATATCG	CGATATATGGAACCTTCGTT	48	48	chr5	+	290815	Single	42	2	[('chr5:290815:+', 42), ('chr3:3606450:-', 1), ('chr2:1265125:-', 1), ('chr7:2406660:-', 1), ('chr7:1562442:-', 1)]	proteinId=2307966_promoter;proteinId=2307967_promoter
GCTATGCCGATTACTACTTC	GAAGTAGTAATCGGCATAGC	413	413	chr3	-	740765	Single	402	4	[('chr3:740765:-', 402), ('chr1:8069094:+', 1), ('chr4:4334820:+', 1), ('chr7:2483980:-', 1), ('chr3:3857655:+', 1), ('chr1:9216225:+', 1), ('chr2:3669193:-', 1), ('chr2:5164863:-', 1)]	proteinId=2303398_promoter;proteinId=2061173_promoter
TAGTAGGGAATGTACTTTGA	TCAAAGTACATTCCCTACTA	48	48	chr2	+	2476499	Single	44	2	[('chr2:2476499:+', 44), ('chr1:1557394:-', 1), ('chr1:1375736:+', 1)]	proteinId=2301332
ATTCTTTAAGCTAGCTAAGC	GCTTAGCTAGCTTAAAGAAT	511	511	chr4	+	2404816	Single	463	14	[('chr4:2404816:+', 463), ('chr4:2404817:+', 4), ('chr3:3606450:-', 1), ('chr2:1855143:+', 1), ('chr2:614276:-', 1), ('chr1:85745:-', 1), ('chr1:1773553:-', 1), ('chr3:3058284:-', 1), ('chr1:8167555:+', 1), ('chr3:830648:+', 1), ('chr1:3082634:+', 1), ('chr1:8833132:-', 1), ('chr3:869925:+', 1), ('chr7:1794759:+', 1), ('chr2:460914:+', 1), ('chr4:2024488:-', 1), ('chr2:470383:-', 1), ('chr3:12815…	proteinId=2306750
GTATGCAGAACCTATTTTCT	AGAAAATAGGTTCTGCATAC	170	170	chr1	-	8696473	Single	149	5	[('chr1:8696473:-', 149), ('chr7:2406660:-', 3), ('chr1:8696471:-', 1), ('chr4:494042:-', 1), ('chr5:2435148:+', 1), ('chr3:4676003:+', 1), ('chr3:809031:+', 1), ('chr1:4301553:+', 1), ('chr5:3076617:+', 1), ('chr7:3111985:+', 1), ('chr1:559150:+', 1), ('chr7:2113370:-', 1), ('chr5:3772661:+', 1), ('chr1:3112771:-', 1), ('chr1:8571608:+', 1)]
TACCCAATAAGGGTTGAGTT	AACTCAACCCTTATTGGGTA	658	658	chr7	-	3471884	Single	573	35	[('chr7:3471884:-', 573), ('chr7:495661:+', 3), ('chr1:7750005:-', 1), ('chr6:497757:-', 1), ('chr4:425807:+', 1), ('chr1:3767281:-', 1), ('chr1:845857:-', 1), ('chr7:3471885:-', 1), ('chr1:6508021:-', 1), ('chr2:1265125:-', 1), ('chr5:1094580:+', 1), ('chr3:3564347:+', 1), ('chr7:2304143:-', 1), ('chr2:614302:+', 1), ('chr7:1117495:+', 1), ('chr2:5162427:-', 1), ('chr3:3765742:-', 1), ('chr1:226…
GAACGCGTAAAGTTAAGTGC	GCACTTAACTTTACGCGTTC	22	22	chr4	+	3631955	Single	21	0	[('chr4:3631955:+', 21), ('chr2:4258145:-', 1)]
GTACCTTTTCGCGGCCTCAC	GTGAGGCCGCGAAAAGGTAC	162	162	chr2	+	4994558	Single	153	2	[('chr2:4994558:+', 153), ('chr2:4383219:-', 1), ('chr2:1073372:+', 1), ('chr2:2693248:-', 1), ('chr3:1904761:+', 1), ('chr7:601923:+', 1), ('chr1:7572780:-', 1), ('chr3:2949454:+', 1)]	proteinId=2302808;proteinId=2302809_promoter
GTACTGGACAACGAACCCTA	TAGGGTTCGTTGTCCAGTAC	23	23	chr1	+	646752	Single	21	1	[('chr1:646752:+', 21), ('chr3:2941495:-', 1)]	proteinId=86520
GTGCGCATCCGTATATTTTT	AAAAATATACGGATGCGCAC	1248	1248	chr2	-	5162426	Single	1132	34	[('chr2:5162426:-', 1132), ('chr7:2406660:-', 6), ('chr2:5162423:-', 4), ('chr1:6914244:-', 3), ('chr1:7250456:+', 3), ('chr6:479183:+', 2), ('chr2:665001:+', 2), ('chr2:3539420:+', 2), ('chr3:2561759:+', 2), ('chr7:725036:+', 2), ('chr1:7695386:+', 1), ('chr2:2433406:-', 1), ('chr2:1889481:+', 1), ('chr2:2025832:+', 1), ('chr4:2704863:+', 1), ('chr2:4994558:+', 1), ('chr3:4887708:-', 1), ('chr3:…	proteinId=2138690_promoter;proteinId=2302937_promoter
TCTATCTAGATCTTGTCTTG	CAAGACAAGATCTAGATAGA	15	15	chr1	-	5290451	Single	14	1	[('chr1:5290451:-', 14)]	proteinId=2088965
ACGTAGGACCGTCTCCTATA	TATAGGAGACGGTCCTACGT	39	39	chr3	+	4019783	Single	37	0	[('chr3:4019783:+', 37), ('chr1:8571608:+', 1), ('chr3:1567630:+', 1)]
GTCAGTAATTGCCCAAGTAA	TTACTTGGGCAATTACTGAC	41	41	chr5	-	3256020	Single	36	2	[('chr5:3256020:-', 36), ('chr3:3050480:+', 1), ('chr3:3314141:+', 1), ('chr2:4661375:+', 1)]	proteinId=112137_promoter
TGCGCGCATGGCATCCCTAG	CTAGGGATGCCATGCGCGCA	13	13	chr1	-	7709807	Single	11	1	[('chr1:7709807:-', 11), ('chr1:7709806:-', 1)]	proteinId=2298240
GAGACACAGTACCTTGCGCA	TGCGCAAGGTACTGTGTCTC	357	357	chr1	-	7972497	Single	339	3	[('chr1:7972497:-', 339), ('chr1:7972499:-', 2), ('chr2:4967767:-', 2), ('chr6:3202437:-', 1), ('chr2:3780174:+', 1), ('chr6:3908855:-', 1), ('chr4:489784:-', 1), ('chr3:4887708:-', 1), ('chr7:1944039:-', 1), ('chr5:3350966:-', 1), ('chr2:1982732:-', 1), ('chr1:1375736:+', 1), ('chr2:3874892:+', 1), ('chr3:2076994:-', 1)]	proteinId=2298380_promoter
GCAGTCTCTATTTTGCGTCT	AGACGCAAAATAGAGACTGC	7627	7627	chr1	-	6914244	Single	6787	260	[('chr1:6914244:-', 6787), ('chr7:2406660:-', 42), ('chr1:6914242:-', 15), ('chr5:3325007:-', 11), ('chr2:491125:+', 9), ('chr1:10013646:+', 8), ('chr1:6914243:-', 7), ('chr1:6914241:-', 6), ('chr1:1375736:+', 6), ('chr3:4590094:-', 5), ('chr5:2633031:-', 5), ('chr7:601923:+', 5), ('chr7:1926954:-', 4), ('chr1:9415816:+', 4), ('chr2:4719224:+', 4), ('chr5:2602384:+', 4), ('chr3:2897462:-', 4), ('…	proteinId=2313964_promoter
GCCAGAAATTAGGATGCGAT	ATCGCATCCTAATTTCTGGC	63	63	chr7	+	1790818	Single	53	5	[('chr7:1790818:+', 53), ('chr5:2602384:+', 1), ('chr4:136749:+', 1), ('chr1:212137:+', 1), ('chr7:2372256:-', 1), ('chr1:132619:-', 1)]
GTAATAAACCGTTTCCAACC	GGTTGGAAACGGTTTATTAC	583	583	chr3	-	2107619	Single	543	11	[('chr3:2107619:-', 543), ('chr3:740765:-', 2), ('chr2:4663687:-', 1), ('chr1:1773553:-', 1), ('chr1:8389650:+', 1), ('chr2:2592533:+', 1), ('chr1:9004567:-', 1), ('chr6:3148742:+', 1), ('chr7:1530222:-', 1), ('chr3:2107616:-', 1), ('chr4:2293514:-', 1), ('chr1:1024235:-', 1), ('chr1:2173073:+', 1), ('chr5:3030729:+', 1), ('chr1:2068221:+', 1), ('chr4:1896075:-', 1), ('chr1:2176514:+', 1), ('chr3…	proteinId=2304313_promoter;proteinId=94018_promoter
TCGTCCCTGTCTTCAAGCAT	ATGCTTGAAGACAGGGACGA	396	396	chr2	+	382621	Single	366	8	[('chr2:382621:+', 366), ('chr4:261448:+', 6), ('chr1:10013646:+', 3), ('chr2:2194574:-', 1), ('chr1:636484:-', 1), ('chr2:455150:+', 1), ('chr1:7972497:-', 1), ('chr2:2305296:-', 1), ('chr1:9854521:-', 1), ('chr1:212113:-', 1), ('chr2:5162426:-', 1), ('chr2:382623:+', 1), ('chr7:2180682:+', 1), ('chr1:783350:-', 1), ('chr7:1627679:+', 1), ('chr5:3325007:-', 1)]	proteinId=2300071
GGATAACGTGCACCGTCTCT	AGAGACGGTGCACGTTATCC	675	675	chr1	-	212113	Single	625	11	[('chr1:212113:-', 625), ('chr1:212112:-', 8), ('chr1:212116:-', 4), ('chr4:2914498:+', 2), ('chr1:212114:-', 2), ('chr2:2433406:-', 1), ('chr4:2404816:+', 1), ('chr2:3098526:-', 1), ('chr7:2366278:+', 1), ('chr1:3076202:+', 1), ('chr1:987112:-', 1), ('chr7:1196515:-', 1), ('chr1:7436906:+', 1), ('chr7:3393371:-', 1), ('chr5:2602384:+', 1), ('chr2:1855143:+', 1), ('chr6:3148738:+', 1), ('chr3:319…	proteinId=2313252_promoter
ACCCTATCCGGTCCCGAACC	GGTTCGGGACCGGATAGGGT	11	11	chr1	-	8944400	Single	11	0	[('chr1:8944400:-', 11)]	proteinId=2298994_promoter
CCAGGTATAGATTTTCACCT	AGGTGAAAATCTATACCTGG	72	72	chr1	+	8767420	Single	66	3	[('chr1:8767420:+', 66), ('chr6:1172595:-', 1), ('chr3:4887708:-', 1), ('chr1:6914244:-', 1)]
TTTACTCCATAGCTTGTGAC	GTCACAAGCTATGGAGTAAA	3	3	chr2	-	1305273	Single	3	0	[('chr2:1305273:-', 3)]	proteinId=2300572_promoter
GTTACCAAAGCGTGTTTGAC	GTCAAACACGCTTTGGTAAC	41	41	chr1	+	7414729	Concat	29	9	[('chr1:7414729:+', 29), ('chr1:6202673:+', 1), ('chr7:2896517:-', 1), ('chr1:3821780:-', 1)]	proteinId=40668_promoter
GCCAGCGGTACTCCATCCAT	ATGGATGGAGTACCGCTGGC	101	101	chr4	+	2102773	Single	89	4	[('chr4:2102773:+', 89), ('chr1:1931846:+', 2), ('chr3:2416675:+', 1), ('chr7:2979097:+', 1), ('chr2:3759614:+', 1), ('chr5:2602384:+', 1), ('chr7:2031916:+', 1), ('chr7:2406660:-', 1)]	proteinId=2081249_promoter
GGGGCGCAAACCCGATGTTT	AAACATCGGGTTTGCGCCCC	586	586	chr2	+	1855143	Single	538	16	[('chr2:1855143:+', 538), ('chr4:2340641:-', 1), ('chr2:4327814:-', 1), ('chr4:790317:-', 1), ('chr1:4721709:-', 1), ('chr1:7802030:+', 1), ('chr1:3821780:-', 1), ('chr3:740765:-', 1), ('chr2:4605968:-', 1), ('chr1:1773553:-', 1), ('chr2:614276:-', 1), ('chr4:3562225:+', 1), ('chr1:7515521:-', 1), ('chr1:1502610:-', 1), ('chr2:1855145:+', 1), ('chr1:9216225:+', 1), ('chr7:2583584:-', 1), ('chr7:1…	proteinId=2032845_promoter;proteinId=66022_promoter
CCGGTGCTAAGAGGGTTCTG	CAGAACCCTCTTAGCACCGG	1	1	chr1	+	2068221	Single	1	0	[('chr1:2068221:+', 1)]	proteinId=2295050
CGTGTCAACTTATGCGGTCA	TGACCGCATAAGTTGACACG	72	72	chr1	+	211986	Single	64	1	[('chr1:211986:+', 64), ('chr3:4119766:+', 1), ('chr5:2510553:+', 1), ('chr3:412574:+', 1), ('chr2:2395934:-', 1), ('chr2:470383:-', 1), ('chr2:4327814:-', 1), ('chr2:3100520:+', 1)]	proteinId=2313252_promoter
GATTGGGGCACCCAGTTTGA	TCAAACTGGGTGCCCCAATC	282	282	chr2	+	3780174	Single	249	12	[('chr2:3780174:+', 249), ('chr5:2602384:+', 1), ('chr1:9854521:-', 1), ('chr1:3681646:-', 1), ('chr5:1673950:-', 1), ('chr7:221711:+', 1), ('chr2:4169246:+', 1), ('chr1:1528075:-', 1), ('chr3:1386264:-', 1), ('chr2:4285035:-', 1), ('chr3:2107619:-', 1), ('chr1:7750005:-', 1), ('chr1:954628:+', 1), ('chr1:4406761:+', 1), ('chr4:2404816:+', 1), ('chr7:1878494:+', 1), ('chr1:6742808:-', 1), ('chr1:…	proteinId=2301928_promoter
TAGTTGGCTAAGAAGTAGAA	TTCTACTTCTTAGCCAACTA	1205	1205	chr1	-	9216212	Concat	849	274	[('chr1:9216212:-', 849), ('chr2:2592533:+', 3), ('chr1:9216211:-', 2), ('chr1:6914244:-', 2), ('chr6:1332279:-', 2), ('chr3:2107619:-', 2), ('chr7:2406660:-', 2), ('chr2:4327814:-', 1), ('chr6:1914656:-', 1), ('chr2:1265125:-', 1), ('chr1:954628:+', 1), ('chr2:3982977:-', 1), ('chr1:228575:+', 1), ('chr1:9248850:-', 1), ('chr2:455150:+', 1), ('chr2:5162426:-', 1), ('chr7:1117495:+', 1), ('chr2:5…	proteinId=104887
GTATGCAAGCTATACAATCA	TGATTGTATAGCTTGCATAC	287	287	chr6	+	1152798	Concat	179	96	[('chr6:1152798:+', 179), ('chr1:6914244:-', 2), ('chr1:103922:+', 1), ('chr6:1152802:+', 1), ('chr4:2293514:-', 1), ('chr6:1152801:+', 1), ('chr1:2068221:+', 1), ('chr2:3759614:+', 1), ('chr2:561950:+', 1), ('chr2:2194574:-', 1), ('chr3:1255128:+', 1), ('chr7:2433764:-', 1)]
CCGCATCACTAATTATGCAA	TTGCATAATTAGTGATGCGG	35	35	chr1	+	8106739	Single	30	2	[('chr1:8106739:+', 30), ('chr1:10232151:+', 1), ('chr7:2325040:-', 1), ('chr1:3300661:+', 1)]	proteinId=40719
ACACTGCCTAAGTGGGCCTT	AAGGCCCACTTAGGCAGTGT	158	158	chr1	-	647872	Single	149	3	[('chr1:647872:-', 149), ('chr1:9021702:-', 1), ('chr2:2025832:+', 1), ('chr5:2228456:+', 1), ('chr3:2416675:+', 1), ('chr3:2369427:-', 1), ('chr3:1835479:-', 1)]
TTCTTTCACTGACTAGTTTA	TAAACTAGTCAGTGAAAGAA	137	137	chr7	-	1494369	Single	134	0	[('chr7:1494369:-', 134), ('chr1:845857:-', 1), ('chr7:1494367:-', 1), ('chr3:1904761:+', 1)]	proteinId=2084627_promoter;proteinId=2311826_promoter
ACCCGTTTCTTCGCGATCTA	TAGATCGCGAAGAAACGGGT	43	43	chr2	-	2139280	Single	39	2	[('chr2:2139280:-', 39), ('chr7:2896517:-', 1), ('chr7:1087677:+', 1)]	proteinId=2301095_promoter
GTTGTCTCGGTCTTCTTGGC	GCCAAGAAGACCGAGACAAC	53	53	chr4	+	2822339	Single	46	2	[('chr4:2822339:+', 46), ('chr1:1773553:-', 1), ('chr1:761707:+', 1), ('chr4:205817:-', 1), ('chr7:495661:+', 1), ('chr1:2700577:-', 1)]	proteinId=102533_promoter;proteinId=2306997_promoter
TATCAAAATAATTTCTTGAG	CTCAAGAAATTATTTTGATA	55	55	chr7	-	2473543	Single	51	1	[('chr7:2473543:-', 51), ('chr2:491125:+', 1), ('chr7:2325040:-', 1), ('chr1:7652856:-', 1)]
ATCAACGAATCCTTATCTTG	CAAGATAAGGATTCGTTGAT	7	7	chr1	+	10870242	Concat	5	2	[('chr1:10870242:+', 5)]	proteinId=2299900_promoter
GGCGCTCGGCAACTTTACTA	TAGTAAAGTTGCCGAGCGCC	166	166	chr7	+	2480341	Single	154	8	[('chr7:2480341:+', 154), ('chr7:2480343:+', 1), ('chr3:1299718:+', 1), ('chr7:2923926:+', 1), ('chr1:8069094:+', 1)]	proteinId=2312480
CGACACCCGATGCCACCTTC	GAAGGTGGCATCGGGTGTCG	270	270	chr4	-	790317	Single	246	8	[('chr4:790317:-', 246), ('chr5:3060510:-', 1), ('chr2:1515462:-', 1), ('chr3:830654:-', 1), ('chr2:5072966:-', 1), ('chr4:2631603:-', 1), ('chr4:1938935:+', 1), ('chr1:6511163:-', 1), ('chr4:1402998:+', 1), ('chr4:975535:+', 1), ('chr1:6914244:-', 1), ('chr6:983360:-', 1), ('chr1:987112:-', 1), ('chr1:2642218:+', 1), ('chr5:3772661:+', 1), ('chr2:2215710:-', 1), ('chr3:977347:-', 1)]	proteinId=2064870_promoter
CGGCACATCATAAATTTAAC	GTTAAATTTATGATGTGCCG	5	5	chr4	+	849227	Single	5	0	[('chr4:849227:+', 5)]	proteinId=2306048_promoter;proteinId=2315462_promoter
CGGAGGGTGCCAACGTGTTA	TAACACGTTGGCACCCTCCG	20	20	chr3	+	3283709	Single	19	0	[('chr3:3283709:+', 19), ('chr1:212113:-', 1)]	proteinId=2127031
AGGGAAACGTACGCTAGGGT	ACCCTAGCGTACGTTTCCCT	4	4	chr1	+	6471244	Concat	2	2	[('chr1:6471244:+', 2)]	proteinId=2297494
CCATCGTGCCGACTCTAGTG	CACTAGAGTCGGCACGATGG	229	229	chr3	+	1923648	Single	214	3	[('chr3:1923648:+', 214), ('chr7:2325040:-', 1), ('chr5:416092:+', 1), ('chr2:4994558:+', 1), ('chr3:1923645:+', 1), ('chr6:983360:-', 1), ('chr1:1449141:+', 1), ('chr2:2946246:+', 1), ('chr6:1950790:-', 1), ('chr5:2449399:-', 1), ('chr6:2701763:-', 1), ('chr5:3054366:+', 1), ('chr2:4625679:-', 1)]	proteinId=2304200_promoter;proteinId=2126704
GAGGCGTAATCTTGACTAGC	GCTAGTCAAGATTACGCCTC	418	418	chr1	-	3446308	InCat	296	99	[('chr1:3446308:-', 156), ('chr1:3446312:+', 140), ('chr2:2592533:+', 2), ('chr1:7513540:+', 1), ('chr1:3446315:+', 1), ('chr2:2256078:+', 1), ('chr7:2304143:-', 1), ('chr2:4605968:-', 1), ('chr1:761707:+', 1), ('chr1:2531081:+', 1), ('chr2:4661375:+', 1), ('chr1:3446316:+', 1), ('chr1:3821780:-', 1), ('chr2:2450929:+', 1), ('chr7:1381568:-', 1), ('chr1:9216212:-', 1), ('chr3:3857857:+', 1), ('ch…	proteinId=2295868
ACGCAATCCGTGCCAAGCCG	CGGCTTGGCACGGATTGCGT	5	5	chr2	+	5248342	Single	5	0	[('chr2:5248342:+', 5)]
TTATGGTGAGGCGGGCTGGT	ACCAGCCCGCCTCACCATAA	148	148	chr3	+	626243	Single	135	4	[('chr3:626243:+', 135), ('chr6:1171395:-', 1), ('chr1:9975288:+', 1), ('chr1:2112300:+', 1), ('chr3:626248:+', 1), ('chr2:5356625:-', 1), ('chr1:645810:+', 1), ('chr7:4000233:-', 1), ('chr5:2602384:+', 1), ('chr7:2406660:-', 1)]	proteinId=2303359
CGCGCTATACAGTGTTTTAT	ATAAAACACTGTATAGCGCG	176	176	chr1	+	7587292	Single	165	4	[('chr1:7587292:+', 165), ('chr2:1114508:+', 1), ('chr1:7587293:+', 1), ('chr2:614302:+', 1), ('chr7:264839:-', 1), ('chr6:3546212:+', 1), ('chr3:2887701:+', 1), ('chr6:2408493:-', 1)]	proteinId=2298136
GTGAAATGGGATTCAGCCCA	TGGGCTGAATCCCATTTCAC	14	14	chr1	-	3267946	Single	13	0	[('chr1:3267946:-', 13), ('chr5:3155427:-', 1)]	proteinId=2295764_promoter;proteinId=2295763_promoter
TCTCATTGCATCAGCCTGTC	GACAGGCTGATGCAATGAGA	489	489	chr3	+	4119766	Single	440	16	[('chr3:4119766:+', 440), ('chr5:2635211:-', 1), ('chr1:5483198:-', 1), ('chr4:2207073:-', 1), ('chr2:5379317:-', 1), ('chr1:6849774:-', 1), ('chr1:2068221:+', 1), ('chr4:2704863:+', 1), ('chr1:954628:+', 1), ('chr1:5236509:+', 1), ('chr6:1171395:-', 1), ('chr2:4179945:+', 1), ('chr7:2325040:-', 1), ('chr5:2945249:+', 1), ('chr2:4661375:+', 1), ('chr2:1265125:-', 1), ('chr5:3396052:-', 1), ('chr1…	proteinId=2305382
GGCTTGAGGTTGTTGTGTTT	AAACACAACAACCTCAAGCC	297	297	chr1	+	9248783	Single	281	6	[('chr1:9248783:+', 281), ('chr5:3772661:+', 2), ('chr1:4363137:-', 1), ('chr1:1892788:+', 1), ('chr2:4514201:+', 1), ('chr1:3446308:-', 1), ('chr1:9975288:+', 1), ('chr2:4010964:-', 1), ('chr3:2141768:+', 1), ('chr7:3286232:+', 1)]	proteinId=2299180
ATGCATTGACACTGGGTAGG	CCTACCCAGTGTCAATGCAT	18	18	chr6	-	252635	Single	17	0	[('chr6:252635:-', 17), ('chr4:2704863:+', 1)]	proteinId=2145046;proteinId=2309794_promoter
AACTGACTTCAAGGGGCCGT	ACGGCCCCTTGAAGTCAGTT	4	4	chr6	+	253251	Single	4	0	[('chr6:253251:+', 4)]	proteinId=2309794_promoter;proteinId=2145046_promoter
TAGCCGGCACGCGAATTCCA	TGGAATTCGCGTGCCGGCTA	518	518	chr2	-	4967767	Single	452	24	[('chr2:4967767:-', 452), ('chr7:2406660:-', 3), ('chr2:4967763:-', 2), ('chr3:2416675:+', 2), ('chr1:6914474:+', 2), ('chr2:2194574:-', 2), ('chr4:790251:-', 1), ('chr6:1914656:-', 1), ('chr3:1548794:-', 1), ('chr3:4887708:-', 1), ('chr1:677032:-', 1), ('chr1:7436906:+', 1), ('chr7:1777186:+', 1), ('chr2:4314401:+', 1), ('chr1:1773553:-', 1), ('chr1:2102670:-', 1), ('chr6:4086188:+', 1), ('chr1:…
GGCTCAATCCATTACGTACC	GGTACGTAATGGATTGAGCC	62	62	chr2	+	4444203	Single	56	0	[('chr2:4444203:+', 56), ('chr1:7709807:-', 1), ('chr3:3606450:-', 1), ('chr1:8764372:+', 1), ('chr4:235660:-', 1), ('chr1:9072617:+', 1), ('chr7:2406660:-', 1)]
CCTCATGTTGTTCCCCCCAG	CTGGGGGGAACAACATGAGG	3	3	chr4	+	2366360	Single	3	0	[('chr4:2366360:+', 3)]
ATCTTATAATTTGTCTGTCT	AGACAGACAAATTATAAGAT	18	18	chr1	+	1521702	Concat	16	2	[('chr1:1521702:+', 16)]	proteinId=2131574;proteinId=2037019_promoter
CCAAACGTACAGGTGCCCTA	TAGGGCACCTGTACGTTTGG	39	39	chr3	+	2557804	Concat	32	4	[('chr3:2557804:+', 32), ('chr2:1105096:-', 1), ('chr7:2372256:-', 1), ('chr5:3030729:+', 1)]
AACTGCTCTTAGGCTACCCT	AGGGTAGCCTAAGAGCAGTT	80	80	chr2	-	2761118	Single	73	0	[('chr2:2761118:-', 73), ('chr2:5064048:+', 1), ('chr6:4086188:+', 1), ('chr2:4663687:-', 1), ('chr2:2592533:+', 1), ('chr3:740765:-', 1), ('chr6:983360:-', 1), ('chr1:8838064:+', 1)]	proteinId=2077959
TGTGCGTTATACAGGTGGAA	TTCCACCTGTATAACGCACA	27	27	chr2	-	3555649	Single	27	0	[('chr2:3555649:-', 27)]	proteinId=2301802_promoter
TATCGCAATTACGACAAGGG	CCCTTGTCGTAATTGCGATA	67	67	chr2	+	2399770	Single	58	4	[('chr2:2399770:+', 58), ('chr2:2399773:+', 1), ('chr3:2824163:-', 1), ('chr1:212113:-', 1), ('chr2:2693245:-', 1), ('chr3:4590094:-', 1)]	proteinId=47699
TTTCTTTTTTTGCCGGATGG	CCATCCGGCAAAAAAAGAAA	5	5	chr2	-	5354719	Single	5	0	[('chr2:5354719:-', 5)]	proteinId=2117728_promoter;proteinId=2303024_promoter
CTGTCCTTTGGAATATAGTT	AACTATATTCCAAAGGACAG	16	16	chr5	-	2529629	Single	15	0	[('chr5:2529629:-', 15), ('chr1:6138485:+', 1)]	proteinId=112204_promoter
AAGTCTCATGCACGGGCATT	AATGCCCGTGCATGAGACTT	178	178	chr2	-	4605968	Single	163	3	[('chr2:4605968:-', 163), ('chr2:4661375:+', 1), ('chr3:2416675:+', 1), ('chr6:1171395:-', 1), ('chr2:491125:+', 1), ('chr4:2404816:+', 1), ('chr1:85561:-', 1), ('chr3:1923648:+', 1), ('chr5:3030729:+', 1), ('chr2:1265125:-', 1), ('chr2:1099356:-', 1), ('chr1:75498:+', 1), ('chr1:9236930:+', 1)]	proteinId=2302506_promoter
GTTCGCTATCAGTAGGCGGT	ACCGCCTACTGATAGCGAAC	185	185	chr5	-	2322761	Single	170	5	[('chr5:2322761:-', 170), ('chr2:4661375:+', 1), ('chr1:7436906:+', 1), ('chr1:1773553:-', 1), ('chr3:4504115:+', 1), ('chr1:2266535:-', 1), ('chr1:10013646:+', 1), ('chr3:1672294:-', 1), ('chr6:1733516:+', 1), ('chr5:2346547:+', 1), ('chr5:2322763:-', 1)]	proteinId=2308617_promoter
GTGCCAAAGGATGTGTCCTG	CAGGACACATCCTTTGGCAC	77	77	chr2	+	4868457	Single	69	4	[('chr2:4868457:+', 69), ('chr2:4868459:+', 2), ('chr2:1265125:-', 1), ('chr3:291875:+', 1)]	proteinId=2302719;proteinId=2302721_promoter
TTTTGGATGATACGCCTTTG	CAAAGGCGTATCATCCAAAA	54	54	chr3	-	1588817	Single	52	2	[('chr3:1588817:-', 52)]
ACGGTGTGGAACCTACTCAG	CTGAGTAGGTTCCACACCGT	247	247	chr1	-	9021702	Single	226	5	[('chr1:9021702:-', 226), ('chr6:569055:-', 2), ('chr2:5164167:+', 1), ('chr1:5478948:+', 1), ('chr7:3471884:-', 1), ('chr2:2256078:+', 1), ('chr7:2483980:-', 1), ('chr6:1914656:-', 1), ('chr4:2941684:+', 1), ('chr3:1287994:+', 1), ('chr1:9021698:-', 1), ('chr3:4887708:-', 1), ('chr1:6914244:-', 1), ('chr2:291854:+', 1), ('chr1:6419382:-', 1), ('chr3:2564293:+', 1)]
CACATCGTAGCGCCATCGGT	ACCGATGGCGCTACGATGTG	205	205	chr7	-	2481057	Single	192	2	[('chr7:2481057:-', 192), ('chr1:1892788:+', 2), ('chr2:1265125:-', 1), ('chr3:1944078:+', 1), ('chr1:2066773:+', 1), ('chr6:983360:-', 1), ('chr5:3030729:+', 1), ('chr1:1375736:+', 1), ('chr1:2066777:+', 1), ('chr1:1744240:-', 1), ('chr1:8295228:+', 1)]	proteinId=2312480
CACGAAGGGGCATCGGTGCC	GGCACCGATGCCCCTTCGTG	190	190	chr7	-	2372256	Single	173	4	[('chr7:2372256:-', 173), ('chr3:1548794:-', 2), ('chr1:2068221:+', 1), ('chr7:1429123:-', 1), ('chr2:4792820:-', 1), ('chr1:9216212:-', 1), ('chr2:3759614:+', 1), ('chr2:2768062:+', 1), ('chr4:253737:-', 1), ('chr7:2260167:+', 1), ('chr7:2258265:+', 1), ('chr2:2098032:+', 1), ('chr2:5364553:+', 1)]	proteinId=2316657_promoter
CAAGTCGTACCATACGAAAA	TTTTCGTATGGTACGACTTG	259	259	chr3	-	3815747	Single	237	5	[('chr3:3815747:-', 237), ('chr5:2576226:+', 2), ('chr6:4086188:+', 1), ('chr5:1618066:+', 1), ('chr2:1265125:-', 1), ('chr5:251978:-', 1), ('chr1:8833132:-', 1), ('chr5:948704:-', 1), ('chr7:3471884:-', 1), ('chr1:6914474:+', 1), ('chr2:5318771:+', 1), ('chr3:1904761:+', 1), ('chr2:2395934:-', 1), ('chr2:382621:+', 1), ('chr1:8622989:+', 1), ('chr1:1411915:+', 1), ('chr1:10013646:+', 1)]
AGACGCACGCTTGGCAGACT	AGTCTGCCAAGCGTGCGTCT	177	177	chr5	-	653511	Single	157	5	[('chr5:653511:-', 157), ('chr7:2667368:+', 3), ('chr1:6914244:-', 1), ('chr7:1456504:+', 1), ('chr1:9216225:+', 1), ('chr1:8295228:+', 1), ('chr3:721274:-', 1), ('chr5:2602384:+', 1), ('chr3:1722222:-', 1), ('chr6:3431099:+', 1), ('chr1:4440620:+', 1), ('chr3:4755072:-', 1), ('chr1:8490363:-', 1), ('chr7:1195901:+', 1)]
TTAGTAGGGTGGGTATTGTT	AACAATACCCACCCTACTAA	31	31	chr6	-	3244645	Single	30	0	[('chr6:3244645:-', 30), ('chr5:948704:-', 1)]
TTTATGTAAAACTATCTCTA	TAGAGATAGTTTTACATAAA	98	98	chr2	-	4147333	Single	93	3	[('chr2:4147333:-', 93), ('chr6:3148935:-', 1), ('chr3:3398001:-', 1)]	proteinId=2138498
TTTTACCCTGTCCACACTAC	GTAGTGTGGACAGGGTAAAA	6	6	chr6	+	1183488	Single	6	0	[('chr6:1183488:+', 6)]	proteinId=2310117_promoter
TCATCACCAAATGCTTGCGG	CCGCAAGCATTTGGTGATGA	32	32	chr1	-	6849774	Single	31	0	[('chr1:6849774:-', 31), ('chr3:1300984:+', 1)]
ATTCTTTTGAATAAAATGCA	TGCATTTTATTCAAAAGAAT	53	53	chr1	-	6603166	Single	49	0	[('chr1:6603166:-', 49), ('chr1:2335925:+', 1), ('chr1:212113:-', 1), ('chr7:3166123:+', 1), ('chr3:227801:+', 1)]	proteinId=2297594
GGCTATTGTGTATCCCGACT	AGTCGGGATACACAATAGCC	12	12	chr1	+	767092	Single	11	1	[('chr1:767092:+', 11)]
TGGCTCCGGCAACGTAGTTC	GAACTACGTTGCCGGAGCCA	13	13	chr1	-	7794035	Single	12	0	[('chr1:7794035:-', 12), ('chr6:105262:-', 1)]	proteinId=2050348_promoter
ATGCGCATCAGTGTTTGTTT	AAACAAACACTGATGCGCAT	229	229	chr4	-	2293514	Single	203	7	[('chr4:2293514:-', 203), ('chr5:3325007:-', 2), ('chr7:2480341:+', 1), ('chr1:3832437:+', 1), ('chr5:653511:-', 1), ('chr1:2175833:+', 1), ('chr7:2896530:+', 1), ('chr5:2602384:+', 1), ('chr1:4957459:-', 1), ('chr1:7972497:-', 1), ('chr6:1914656:-', 1), ('chr7:2406660:-', 1), ('chr2:4719224:+', 1), ('chr1:1310309:+', 1), ('chr7:1878494:+', 1), ('chr7:535761:-', 1), ('chr4:2293513:-', 1), ('chr1:…	proteinId=2306684_promoter
CTAAAATATGAACGCAATTC	GAATTGCGTTCATATTTTAG	356	356	chr6	-	1171395	Single	333	6	[('chr6:1171395:-', 333), ('chr7:2406660:-', 2), ('chr1:6409149:+', 1), ('chr1:1258944:+', 1), ('chr6:1902122:+', 1), ('chr6:2131787:-', 1), ('chr3:836475:-', 1), ('chr1:170029:-', 1), ('chr6:983360:-', 1), ('chr2:4258145:-', 1), ('chr7:2325040:-', 1), ('chr6:1171393:-', 1), ('chr6:497757:-', 1), ('chr3:3314141:+', 1), ('chr1:6626932:+', 1), ('chr1:2195885:+', 1), ('chr2:3539420:+', 1)]	proteinId=2310107
GCCCCATAAGAGGTATTAAT	ATTAATACCTCTTATGGGGC	769	769	chr1	+	212137	Concat	418	310	[('chr1:212137:+', 418), ('chr1:2266535:-', 2), ('chr5:2676562:-', 1), ('chr2:1553014:+', 1), ('chr1:212139:+', 1), ('chr1:5307738:-', 1), ('chr3:3379700:-', 1), ('chr3:4887708:-', 1), ('chr4:3414371:-', 1), ('chr3:1598722:+', 1), ('chr7:495661:+', 1), ('chr5:251978:-', 1), ('chr1:10849100:+', 1), ('chr1:2335925:+', 1), ('chr4:796775:+', 1), ('chr1:9216212:-', 1), ('chr1:7250456:+', 1), ('chr1:53…	proteinId=2313252_promoter
GCGCCATCGCCGGAGAGAGG	CCTCTCTCCGGCGATGGCGC	10	10	chr1	+	6499957	Single	10	0	[('chr1:6499957:+', 10)]	proteinId=2313899
GTGCTTGGATCTGACTATTG	CAATAGTCAGATCCAAGCAC	195	195	chr3	-	829566	Single	171	6	[('chr3:829566:-', 171), ('chr3:1944078:+', 3), ('chr3:829565:-', 3), ('chr7:3166123:+', 1), ('chr6:2334319:+', 1), ('chr5:2602384:+', 1), ('chr7:2896530:+', 1), ('chr1:6959943:-', 1), ('chr7:2035049:-', 1), ('chr6:1152798:+', 1), ('chr7:2147972:+', 1), ('chr7:495661:+', 1), ('chr3:829563:-', 1), ('chr7:2406660:-', 1), ('chr7:1926954:-', 1)]	proteinId=2138808_promoter
GACTCCTGGCTAAGGCTCAT	ATGAGCCTTAGCCAGGAGTC	24	24	chr1	-	7582956	Single	22	1	[('chr1:7582956:-', 22), ('chr3:3050480:+', 1)]	proteinId=2298134
CCCTTGGGCCTCTTAAACAT	ATGTTTAAGAGGCCCAAGGG	83	83	chr1	+	9070615	Single	78	1	[('chr1:9070615:+', 78), ('chr7:1456504:+', 1), ('chr6:1914656:-', 1), ('chr2:4314401:+', 1), ('chr1:8833132:-', 1)]	proteinId=2124283
ACGTGCCTGTGGGTCGGAAA	TTTCCGACCCACAGGCACGT	91	91	chr1	+	9226311	Single	81	3	[('chr1:9226311:+', 81), ('chr1:131704:+', 1), ('chr1:7695386:+', 1), ('chr1:9415816:+', 1), ('chr2:1943598:-', 1), ('chr1:677032:-', 1), ('chr7:2406660:-', 1), ('chr7:1926954:-', 1)]
CTTACACCTGTACCCATGGA	TCCATGGGTACAGGTGTAAG	56	56	chr2	+	5064048	Single	56	0	[('chr2:5064048:+', 56)]	proteinId=2302869_promoter
AAGACGCTTTTCTATCAGAG	CTCTGATAGAAAAGCGTCTT	16	16	chr3	-	2646826	Single	14	1	[('chr3:2646826:-', 14), ('chr2:291854:+', 1)]	proteinId=2304603_promoter
AGGCAAACTATTTTAGTCGT	ACGACTAAAATAGTTTGCCT	82	82	chr4	-	264307	Single	78	1	[('chr4:264307:-', 78), ('chr2:624545:+', 1), ('chr1:7197301:+', 1), ('chr3:2906006:+', 1)]	proteinId=2127519
CAAATTTTGTCATCTATTAT	ATAATAGATGACAAAATTTG	4	4	chr2	+	2939617	Single	4	0	[('chr2:2939617:+', 4)]	proteinId=100608
TCTCCTACGATAATTACGCT	AGCGTAATTATCGTAGGAGA	731	730	chr1	+	7436906	Single	661	25	[('chr1:7436906:+', 661), ('chr2:2592533:+', 3), ('chr1:1892788:+', 2), ('chr6:1914656:-', 2), ('chr3:2116305:+', 1), ('chr1:2295113:-', 1), ('chr1:7436905:+', 1), ('chr2:4661375:+', 1), ('chr1:7436908:+', 1), ('chr1:6354386:-', 1), ('chr2:1367287:-', 1), ('chr5:1675129:+', 1), ('chr3:954481:+', 1), ('chr6:4085273:-', 1), ('chr6:1233524:-', 1), ('chr2:4967767:-', 1), ('chr5:2576226:+', 1), ('chr1…	proteinId=2073265
TTCAGACATTAGATATTATT	AATAATATCTAATGTCTGAA	23	23	chr7	-	1120777	Single	22	0	[('chr7:1120777:-', 22), ('chr1:954628:+', 1)]	proteinId=2311665_promoter;proteinId=2072733_promoter
ACCTTAGTGCTATGCGAGTA	TACTCGCATAGCACTAAGGT	316	316	chr6	-	1950790	Concat	179	122	[('chr6:1950790:-', 179), ('chr1:2266535:-', 1), ('chr4:2256712:-', 1), ('chr5:1747200:-', 1), ('chr2:2256078:+', 1), ('chr1:954628:+', 1), ('chr2:5013844:+', 1), ('chr1:6511163:-', 1), ('chr1:6959943:-', 1), ('chr7:495661:+', 1), ('chr1:7777324:+', 1), ('chr6:71635:+', 1), ('chr2:4368321:-', 1), ('chr6:3212108:-', 1), ('chr6:1950788:-', 1), ('chr4:2339811:+', 1)]	proteinId=2310467
CAACGTGTGTCTGTAGGTCT	AGACCTACAGACACACGTTG	71	71	chr2	-	1318726	Single	64	2	[('chr2:1318726:-', 64), ('chr7:1196515:-', 1), ('chr1:3909961:+', 1), ('chr6:1914656:-', 1), ('chr3:1904761:+', 1), ('chr1:972680:+', 1)]	proteinId=2300575
GTCGCACTTAATGCGACCGA	TCGGTCGCATTAAGTGCGAC	30	30	chr1	+	4406761	Single	28	1	[('chr1:4406761:+', 28), ('chr7:2979024:-', 1)]	proteinId=2296460_promoter;proteinId=2296465_promoter;proteinId=2296462_promoter
GGGATCATGATTCAGAGATA	TATCTCTGAATCATGATCCC	239	238	chr3	-	2887674	Concat	186	37	[('chr3:2887674:-', 186), ('chr7:2801078:+', 1), ('chr1:3082634:+', 1), ('chr1:9360767:+', 1), ('chr6:3202437:-', 1), ('chr5:2635211:-', 1), ('chr1:987400:+', 1), ('chr1:5770748:+', 1), ('chr2:642721:-', 1), ('chr3:1904761:+', 1), ('chr3:721274:-', 1), ('chr2:3769911:-', 1), ('chr7:1135055:+', 1), ('chr4:2256712:-', 1), ('chr7:40481:-', 1), ('chr2:1751841:-', 1), ('chr7:2406660:-', 1)]	proteinId=2304645
CGAGGTACCGGTGTAGTTCA	TGAACTACACCGGTACCTCG	13	13	chr1	-	2175935	Single	12	0	[('chr1:2175935:-', 12), ('chr2:4327814:-', 1)]	proteinId=2295130_promoter
TGGAAAATTTTCACTCAGGA	TCCTGAGTGAAAATTTTCCA	19	19	chr4	+	1938935	Single	19	0	[('chr4:1938935:+', 19)]	proteinId=2306437
TACCAAAGGAACTTAGATCA	TGATCTAAGTTCCTTTGGTA	27	27	chr1	+	6383177	Single	27	0	[('chr1:6383177:+', 27)]	proteinId=2297440_promoter;proteinId=2297441
ATGACAACCTACACACGTCA	TGACGTGTGTAGGTTGTCAT	249	249	chr7	+	1174210	Single	227	6	[('chr7:1174210:+', 227), ('chr7:1174211:+', 4), ('chr1:8824513:+', 1), ('chr3:2416675:+', 1), ('chr7:1174212:+', 1), ('chr3:3394845:-', 1), ('chr2:4779529:+', 1), ('chr5:1155239:-', 1), ('chr7:2304143:-', 1), ('chr6:3148935:-', 1), ('chr7:1196515:-', 1), ('chr2:561950:+', 1), ('chr1:9216225:+', 1), ('chr5:3413356:-', 1)]	proteinId=2311703_promoter
GAGATACGGTTAAGTACGCC	GGCGTACTTAACCGTATCTC	31	31	chr5	+	3654787	Single	28	0	[('chr5:3654787:+', 28), ('chr2:491125:+', 1), ('chr3:2107619:-', 1), ('chr1:3524947:-', 1)]	proteinId=95610
AAACCTTTTTACCCTGCCCT	AGGGCAGGGTAAAAAGGTTT	59	59	chr1	-	722790	Concat	47	7	[('chr1:722790:-', 47), ('chr4:2154098:+', 1), ('chr7:2086057:+', 1), ('chr1:1468:+', 1), ('chr5:959201:+', 1), ('chr1:8839992:+', 1)]	proteinId=2294252_promoter
CGTTGTTACCGACCAGGTGA	TCACCTGGTCGGTAACAACG	491	491	chr5	-	1673950	Single	447	16	[('chr5:1673950:-', 447), ('chr5:1673948:-', 4), ('chr2:2025832:+', 1), ('chr1:9248850:-', 1), ('chr4:2404816:+', 1), ('chr5:3396052:-', 1), ('chr1:8833132:-', 1), ('chr7:1504949:+', 1), ('chr6:101702:-', 1), ('chr7:3884203:+', 1), ('chr2:4661375:+', 1), ('chr2:491125:+', 1), ('chr1:6410766:+', 1), ('chr5:84188:-', 1), ('chr6:983360:-', 1), ('chr2:455150:+', 1), ('chr3:1949489:-', 1), ('chr3:2034…	proteinId=2308345
ACTAGTTTAATCTATTTATG	CATAAATAGATTAAACTAGT	244	244	chr7	+	2896530	Single	224	8	[('chr7:2896530:+', 224), ('chr1:2266535:-', 1), ('chr4:1614007:-', 1), ('chr3:1300984:+', 1), ('chr1:10013646:+', 1), ('chr3:2141768:+', 1), ('chr5:3076617:+', 1), ('chr5:4288279:+', 1), ('chr1:429473:-', 1), ('chr1:7531851:-', 1), ('chr1:7652856:-', 1), ('chr3:4590094:-', 1), ('chr1:9280085:+', 1)]
AGGTCTATTATGGGTTCCTC	GAGGAACCCATAATAGACCT	11	11	chr5	-	2732047	Concat	9	1	[('chr5:2732047:-', 9), ('chr7:3471884:-', 1)]	proteinId=2308875
ATTCCAAGACCCAGCTAGCA	TGCTAGCTGGGTCTTGGAAT	27	27	chr1	+	649973	Single	27	0	[('chr1:649973:+', 27)]
GCTAACATCTTAACTGTCTC	GAGACAGTTAAGATGTTAGC	87	87	chr4	+	1823551	Concat	27	57	[('chr4:1823551:+', 27), ('chr4:3558258:-', 1), ('chr2:4327814:-', 1), ('chr1:7750005:-', 1)]	proteinId=95125
TCTATCGTACTTCCCACTAA	TTAGTGGGAAGTACGATAGA	36	36	chr3	-	2918585	Single	34	1	[('chr3:2918585:-', 34), ('chr3:2918584:-', 1)]
TCCTCTTACAGCACTCTTCT	AGAAGAGTGCTGTAAGAGGA	287	287	chr6	+	3152809	Single	256	11	[('chr6:3152809:+', 256), ('chr1:1375736:+', 2), ('chr7:1024509:-', 2), ('chr7:603140:+', 2), ('chr3:409126:+', 1), ('chr1:6943496:-', 1), ('chr5:1261671:+', 1), ('chr6:3543388:-', 1), ('chr6:3152805:+', 1), ('chr6:2863705:-', 1), ('chr7:2406660:-', 1), ('chr5:3199747:-', 1), ('chr4:1918043:+', 1), ('chr7:2791077:-', 1), ('chr5:2605017:-', 1), ('chr6:3152811:+', 1), ('chr6:1733516:+', 1), ('chr6:…	proteinId=2310870
GTTGTCAGGTCCCCGGGTCG	CGACCCGGGGACCTGACAAC	42	42	chr1	-	8831710	Single	38	2	[('chr1:8831710:-', 38), ('chr7:1878494:+', 1), ('chr2:491125:+', 1)]
ACAGATGTCCGATCACAATG	CATTGTGATCGGACATCTGT	128	128	chr2	-	4258145	Single	116	3	[('chr2:4258145:-', 116), ('chr2:4258143:-', 2), ('chr1:9968283:+', 2), ('chr1:8767420:+', 1), ('chr1:5483198:-', 1), ('chr2:4258146:-', 1), ('chr1:9216225:+', 1), ('chr5:3545013:+', 1)]	proteinId=2302257_promoter
ATACTCAACTTGTTTTTAAC	GTTAAAAACAAGTTGAGTAT	9	9	chr1	+	858684	Single	9	0	[('chr1:858684:+', 9)]
TCAGTTAGGAGAAACCTAGG	CCTAGGTTTCTCCTAACTGA	46	46	chr4	-	2890488	Single	42	0	[('chr4:2890488:-', 42), ('chr3:2339341:-', 1), ('chr1:1773553:-', 1), ('chr4:2890489:-', 1), ('chr5:3325007:-', 1)]
GACGGCACTTTGTCCTGGGC	GCCCAGGACAAAGTGCCGTC	53	53	chr1	-	764389	Single	47	1	[('chr1:764389:-', 47), ('chr1:764385:-', 1), ('chr1:7750005:-', 1), ('chr1:1560960:+', 1), ('chr4:2678882:+', 1), ('chr5:3199747:-', 1)]
AAGCACTAGGCAGCCAACTT	AAGTTGGCTGCCTAGTGCTT	12	12	chr2	-	2259350	Single	11	1	[('chr2:2259350:-', 11)]	proteinId=2301171_promoter;proteinId=2125321
GAACGAAAACTAGCAACAAA	TTTGTTGCTAGTTTTCGTTC	245	245	chr1	+	9165539	Single	223	8	[('chr1:9165539:+', 223), ('chr2:2789898:-', 1), ('chr2:5164167:+', 1), ('chr2:2179341:+', 1), ('chr7:1926954:-', 1), ('chr1:9969230:+', 1), ('chr1:972680:+', 1), ('chr2:3780112:+', 1), ('chr1:5868381:+', 1), ('chr1:4451484:+', 1), ('chr5:3325007:-', 1), ('chr7:2483980:-', 1), ('chr3:566188:-', 1), ('chr3:1672294:-', 1), ('chr7:2406660:-', 1)]	proteinId=2299136
CCGACAAACTGTTAACACCT	AGGTGTTAACAGTTTGTCGG	103	103	chr1	-	4414972	Single	97	1	[('chr1:4414972:-', 97), ('chr7:2220344:-', 1), ('chr1:761707:+', 1), ('chr7:1456504:+', 1), ('chr3:698177:-', 1), ('chr1:170029:-', 1)]	proteinId=2296472
GATTGAGGCGCTAGCATTAC	GTAATGCTAGCGCCTCAATC	26	26	chr7	-	1096722	Single	24	0	[('chr7:1096722:-', 24), ('chr1:9976098:+', 1), ('chr2:561950:+', 1)]
CTAGATAGATCGTTGTATTT	AAATACAACGATCTATCTAG	33	33	chr1	+	690048	Single	33	0	[('chr1:690048:+', 33)]	proteinId=2294226
TTGCTAATAGGGGTTCTTTT	AAAAGAACCCCTATTAGCAA	57	57	chr2	-	5023212	Concat	46	8	[('chr2:5023212:-', 46), ('chr2:614276:-', 1), ('chr7:1448797:+', 1), ('chr2:4085893:+', 1)]	proteinId=47994_promoter
GTCCGCTGTGGTTTAGGAAT	ATTCCTAAACCACAGCGGAC	29	29	chr2	+	1354211	Single	27	1	[('chr2:1354211:+', 27), ('chr1:9658169:+', 1)]	proteinId=2300594_promoter;proteinId=2300596_promoter
TCCGGGATCTAAAACCAGGA	TCCTGGTTTTAGATCCCGGA	226	226	chr2	+	2025832	Single	201	11	[('chr2:2025832:+', 201), ('chr1:10013646:+', 2), ('chr1:212113:-', 1), ('chr1:954628:+', 1), ('chr1:4412851:-', 1), ('chr1:6511163:-', 1), ('chr6:1914656:-', 1), ('chr4:1858974:+', 1), ('chr2:2025834:+', 1), ('chr1:1892788:+', 1), ('chr1:7750005:-', 1), ('chr3:1281521:+', 1), ('chr7:1926954:-', 1), ('chr5:3413356:-', 1)]	proteinId=2301027
GCATGACCCGTTATCATCAC	GTGATGATAACGGGTCATGC	281	281	chr2	-	470383	Single	257	7	[('chr2:470383:-', 257), ('chr3:4887708:-', 2), ('chr2:470381:-', 2), ('chr1:2068221:+', 1), ('chr2:664147:+', 1), ('chr7:2147972:+', 1), ('chr3:291875:+', 1), ('chr2:470384:-', 1), ('chr3:4136381:+', 1), ('chr1:824951:+', 1), ('chr1:8069094:+', 1), ('chr2:4967767:-', 1), ('chr7:1456504:+', 1), ('chr1:1302952:+', 1), ('chr3:142030:+', 1), ('chr1:9415816:+', 1)]	proteinId=2124828_promoter
TCCTAATATCATCATACTAC	GTAGTATGATGATATTAGGA	14	14	chr1	-	5371294	Single	14	0	[('chr1:5371294:-', 14)]
CACGGTTTAATGGTTCTGAG	CTCAGAACCATTAAACCGTG	5	5	chr6	-	449152	Concat	4	1	[('chr6:449152:-', 4)]	proteinId=2309859_promoter
TGTGTTGCCGCGCTAACCTC	GAGGTTAGCGCGGCAACACA	214	214	chr2	+	664147	Single	193	9	[('chr2:664147:+', 193), ('chr4:1614007:-', 2), ('chr2:5013779:-', 1), ('chr1:2068221:+', 1), ('chr7:2896517:-', 1), ('chr7:2483980:-', 1), ('chr1:954628:+', 1), ('chr5:2602384:+', 1), ('chr4:1765422:-', 1), ('chr7:2406660:-', 1), ('chr7:779047:-', 1), ('chr2:4994449:+', 1)]	proteinId=93313_promoter
CCCCTCTTGCTCGCCGCCCC	GGGGCGGCGAGCAAGAGGGG	4	4	chr6	+	1319955	Single	4	0	[('chr6:1319955:+', 4)]	proteinId=2310203_promoter;proteinId=2310201_promoter
GAGCTCACACGGGCTTACTA	TAGTAAGCCCGTGTGAGCTC	53	53	chr1	-	6199958	Single	48	1	[('chr1:6199958:-', 48), ('chr3:2416675:+', 1), ('chr1:6199953:-', 1), ('chr2:1528723:+', 1), ('chr1:6511163:-', 1)]	proteinId=2297347_promoter
TTTTTCATCGTTTACGACCC	GGGTCGTAAACGATGAAAAA	3	3	chr2	-	4994490	Single	3	0	[('chr2:4994490:-', 3)]	proteinId=2302808;proteinId=2302809_promoter
GGAATCGAGCCAGACCTGCC	GGCAGGTCTGGCTCGATTCC	1	1	chr1	-	182855	Single	1	0	[('chr1:182855:-', 1)]
TGGACGACACCTTCACATTC	GAATGTGAAGGTGTCGTCCA	1	1	chr3	+	3982998	Single	1	0	[('chr3:3982998:+', 1)]
ACTTTTCTTGGGAAATATGT	ACATATTTCCCAAGAAAAGT	202	202	chr2	-	1747415	Single	183	5	[('chr2:1747415:-', 183), ('chr1:8389650:+', 1), ('chr3:2557804:+', 1), ('chr7:403356:-', 1), ('chr1:4188544:-', 1), ('chr6:101702:-', 1), ('chr1:6507721:+', 1), ('chr7:2325040:-', 1), ('chr1:264845:+', 1), ('chr3:3594408:-', 1), ('chr3:3290502:-', 1), ('chr1:7748225:-', 1), ('chr5:3325007:-', 1), ('chr2:2943143:+', 1), ('chr7:600868:+', 1)]
ATTAGCGATTTAGTATGGAT	ATCCATACTAAATCGCTAAT	60	60	chr6	-	1233524	Single	54	1	[('chr6:1233524:-', 54), ('chr3:412574:+', 1), ('chr2:667373:+', 1), ('chr5:2576226:+', 1), ('chr3:4864238:+', 1), ('chr1:124234:+', 1)]	proteinId=2112717
TACAACTTATCAGTCACGTA	TACGTGACTGATAAGTTGTA	189	189	chr4	-	1614007	Single	168	8	[('chr4:1614007:-', 168), ('chr2:2592533:+', 1), ('chr2:5364748:+', 1), ('chr3:1722190:+', 1), ('chr7:2304143:-', 1), ('chr3:2887674:-', 1), ('chr2:4661375:+', 1), ('chr5:3030729:+', 1), ('chr4:1614005:-', 1), ('chr4:1975933:-', 1), ('chr6:2131787:-', 1), ('chr1:7750005:-', 1), ('chr2:5204354:+', 1), ('chr1:6914244:-', 1)]	proteinId=95166_promoter
AGCGTGGTTCGTATATCCTA	TAGGATATACGAACCACGCT	520	520	chr1	-	6511163	Single	487	13	[('chr1:6511163:-', 487), ('chr2:4661375:+', 2), ('chr1:7974718:+', 1), ('chr1:2068221:+', 1), ('chr2:703879:+', 1), ('chr7:1196515:-', 1), ('chr2:1105155:+', 1), ('chr1:7572756:-', 1), ('chr4:1074827:-', 1), ('chr7:2325040:-', 1), ('chr1:6511161:-', 1), ('chr6:983360:-', 1), ('chr1:8234860:+', 1), ('chr1:8838064:+', 1), ('chr3:4681797:+', 1), ('chr2:4857726:+', 1), ('chr1:6511165:-', 1), ('chr4:…
GGTTCTTCCGTTCCTCAAAT	ATTTGAGGAACGGAAGAACC	145	145	chr6	-	72928	Single	133	3	[('chr6:72928:-', 133), ('chr6:72924:-', 2), ('chr7:495661:+', 1), ('chr3:1904761:+', 1), ('chr1:1892788:+', 1), ('chr1:9248783:+', 1), ('chr6:72927:-', 1), ('chr1:1773553:-', 1), ('chr2:3539420:+', 1)]
TACTCCTCAGAGGTAAGTTA	TAACTTACCTCTGAGGAGTA	237	237	chr4	-	3414371	Single	222	4	[('chr4:3414371:-', 222), ('chr4:3414368:-', 2), ('chr1:9359600:-', 1), ('chr1:6116104:+', 1), ('chr6:983360:-', 1), ('chr1:3263180:-', 1), ('chr1:3832437:+', 1), ('chr2:5164863:-', 1), ('chr5:3030729:+', 1), ('chr5:3918514:+', 1), ('chr5:2435148:+', 1)]	proteinId=2307287_promoter;proteinId=2307289
ATCGCCCGGCGACGGACGGT	ACCGTCCGTCGCCGGGCGAT	10	10	chr1	+	8442010	Single	9	0	[('chr1:8442010:+', 9), ('chr2:1265125:-', 1)]	proteinId=59997
TCCGGGGGACTGGGATAGTA	TACTATCCCAGTCCCCCGGA	105	105	chr7	-	2801056	Single	95	5	[('chr7:2801056:-', 95), ('chr6:1171395:-', 1), ('chr3:1532350:-', 1), ('chr7:2801057:-', 1), ('chr3:2445975:-', 1), ('chr2:4801179:+', 1)]	proteinId=2121672_promoter
GTCCCCGAAGAGTTTCCCGC	GCGGGAAACTCTTCGGGGAC	19	19	chr2	-	2807437	Single	18	1	[('chr2:2807437:-', 18)]	proteinId=2090608_promoter
AAATAAGAAGTTGTCATCAT	ATGATGACAACTTCTTATTT	5	5	chr4	+	2081888	Single	5	0	[('chr4:2081888:+', 5)]
GGATGGGTAGTAATATTAAA	TTTAATATTACTACCCATCC	18	18	chr6	-	1283698	Concat	16	2	[('chr6:1283698:-', 16)]	proteinId=2310174
GACCACAAGATCCGTCGTTA	TAACGACGGATCTTGTGGTC	247	247	chr1	+	7695386	Single	227	8	[('chr1:7695386:+', 227), ('chr1:1452302:+', 1), ('chr2:2592533:+', 1), ('chr2:291854:+', 1), ('chr1:7250446:-', 1), ('chr4:2750004:-', 1), ('chr1:6914244:-', 1), ('chr1:3821780:-', 1), ('chr4:2102773:+', 1), ('chr7:2896517:-', 1), ('chr1:9216212:-', 1), ('chr1:7250456:+', 1), ('chr3:1468946:+', 1)]	proteinId=2054145_promoter
CTTATTAGAAACTATCGCAA	TTGCGATAGTTTCTAATAAG	35	35	chr3	-	1701895	Single	34	0	[('chr3:1701895:-', 34), ('chr5:948704:-', 1)]
GTGGTGCAGAGTATGTTCTG	CAGAACATACTCTGCACCAC	3	3	chr2	+	614302	Concat	1	2	[('chr2:614302:+', 1)]	proteinId=2300215
AGGGTACTGGGTCGTTCTTT	AAAGAACGACCCAGTACCCT	40	40	chr2	+	1499849	Single	38	0	[('chr2:1499849:+', 38), ('chr5:3155427:-', 1), ('chr2:978140:-', 1)]	proteinId=2300709
CCCTGACTTATACATAAGCA	TGCTTATGTATAAGTCAGGG	276	276	chr1	+	3082634	Single	254	8	[('chr1:3082634:+', 254), ('chr2:1904788:-', 1), ('chr1:3082635:+', 1), ('chr1:4453499:-', 1), ('chr2:561950:+', 1), ('chr7:3124993:+', 1), ('chr2:4314803:+', 1), ('chr4:2914498:+', 1), ('chr3:626243:+', 1), ('chr1:2266535:-', 1), ('chr3:4504115:+', 1), ('chr2:4661375:+', 1), ('chr4:3400995:+', 1), ('chr4:2515337:-', 1), ('chr2:1040676:+', 1)]
TAACGTGTTGATGACGCAGG	CCTGCGTCATCAACACGTTA	22	22	chr3	-	1395906	Concat	15	7	[('chr3:1395906:-', 15)]	proteinId=2303819_promoter
GGGGATAGCCGCTCGGTGAT	ATCACCGAGCGGCTATCCCC	75	75	chr3	+	1722190	Single	71	0	[('chr3:1722190:+', 71), ('chr3:1722187:+', 1), ('chr7:2481057:-', 1), ('chr1:212137:+', 1), ('chr1:6914244:-', 1)]	proteinId=2304032_promoter
TTTTTTAATCATGTGCTTCG	CGAAGCACATGATTAAAAAA	1	1	chr1	+	4293760	Single	1	0	[('chr1:4293760:+', 1)]
CTCCATCACAATGGTCCATT	AATGGACCATTGTGATGGAG	93	93	chr1	-	4435437	Single	83	5	[('chr1:4435437:-', 83), ('chr1:8167661:+', 1), ('chr2:3759614:+', 1), ('chr2:4661375:+', 1), ('chr1:7695386:+', 1), ('chr2:1747415:-', 1)]	proteinId=2296492
TGTTTGTATTCTATGTCAGT	ACTGACATAGAATACAAACA	4	4	chr4	+	436461	Single	4	0	[('chr4:436461:+', 4)]	proteinId=102977_promoter
CATTTATCTTGTTCTCTTCT	AGAAGAGAACAAGATAAATG	4	4	chr7	-	2221560	Single	4	0	[('chr7:2221560:-', 4)]	proteinId=2312334_promoter;proteinId=2312336_promoter
CCATTCTCGTCTCAGCTCTG	CAGAGCTGAGACGAGAATGG	282	282	chr3	+	412574	Single	260	8	[('chr3:412574:+', 260), ('chr1:9021702:-', 1), ('chr1:8838064:+', 1), ('chr1:1244962:+', 1), ('chr7:2923926:+', 1), ('chr3:3112137:+', 1), ('chr2:4663687:-', 1), ('chr1:6202673:+', 1), ('chr2:4314401:+', 1), ('chr3:412576:+', 1), ('chr2:4258145:-', 1), ('chr7:950087:-', 1), ('chr2:624272:+', 1), ('chr5:3773803:+', 1), ('chr7:2406660:-', 1)]	proteinId=2303233_promoter
TCGGATTGTCCAAGGTCAGT	ACTGACCTTGGACAATCCGA	67	67	chr2	+	5189928	Single	62	2	[('chr2:5189928:+', 62), ('chr4:2190813:+', 1), ('chr1:4162100:+', 1), ('chr1:5633291:-', 1)]	proteinId=2019739
TTCAGCCGTGTTTTGTGGGT	ACCCACAAAACACGGCTGAA	6	6	chr7	-	1472552	Single	6	0	[('chr7:1472552:-', 6)]
TCATCTCTTTCAAGTTTGTT	AACAAACTTGAAAGAGATGA	187	187	chr2	-	5356625	Single	178	3	[('chr2:5356625:-', 178), ('chr2:4661375:+', 2), ('chr1:6849774:-', 1), ('chr2:98524:-', 1), ('chr1:85745:-', 1), ('chr1:5513126:+', 1)]	proteinId=114678
CCCACGAAGTGGTGCGATCG	CGATCGCACCACTTCGTGGG	36	36	chr5	-	1716473	Single	31	2	[('chr5:1716473:-', 31), ('chr3:740765:-', 1), ('chr1:5431720:+', 1), ('chr7:2406660:-', 1)]	proteinId=96041
GACTTGCGATTCCCAACGCC	GGCGTTGGGAATCGCAAGTC	9	9	chr1	+	2643374	Single	9	0	[('chr1:2643374:+', 9)]	proteinId=2313501
CGGGCAGTATTTTCTAATAG	CTATTAGAAAATACTGCCCG	42	42	chr3	+	2116305	Single	37	2	[('chr3:2116305:+', 37), ('chr7:1194804:+', 1), ('chr3:1033107:-', 1), ('chr3:412574:+', 1)]	proteinId=2304324_promoter
GCACTATTCCGTCTACGCAT	ATGCGTAGACGGAATAGTGC	2	2	chr2	+	4971563	Single	2	0	[('chr2:4971563:+', 2)]	proteinId=2302789;proteinId=2302790_promoter
CTTATCAACGCCAGAGTAGT	ACTACTCTGGCGTTGATAAG	5	5	chr3	-	3484342	Single	5	0	[('chr3:3484342:-', 5)]	proteinId=2134282_promoter
CACGTTGGTTCTAAAAGCCG	CGGCTTTTAGAACCAACGTG	6	6	chr4	+	2694482	Concat	5	1	[('chr4:2694482:+', 5)]	proteinId=2306954;proteinId=2306955_promoter
TTTTGGTGTCGCATTCTCCT	AGGAGAATGCGACACCAAAA	237	237	chr2	+	455150	Single	212	5	[('chr2:455150:+', 212), ('chr1:6198100:+', 1), ('chr2:2305296:-', 1), ('chr6:3202430:-', 1), ('chr1:7436906:+', 1), ('chr2:455155:+', 1), ('chr1:3313462:+', 1), ('chr3:194089:-', 1), ('chr2:1805148:+', 1), ('chr3:3314141:+', 1), ('chr6:3169458:-', 1), ('chr6:3546212:+', 1), ('chr5:1047530:-', 1), ('chr3:2089445:-', 1), ('chr2:1751841:-', 1), ('chr3:1297998:-', 1), ('chr1:6230309:+', 1), ('chr1:6…	proteinId=2300121_promoter;proteinId=2300120_promoter
TTTATCTCAGCCTTTCATAA	TTATGAAAGGCTGAGATAAA	34	34	chr1	-	5168225	Single	31	2	[('chr1:5168225:-', 31), ('chr2:470383:-', 1)]
CTTATAGTATATTGTCAGTG	CACTGACAATATACTATAAG	39	39	chr3	-	4020177	Concat	28	8	[('chr3:4020177:-', 28), ('chr4:1614007:-', 1), ('chr1:8956139:+', 1), ('chr2:2373627:+', 1)]
CTGGTGGGGCCATTGATATT	AATATCAATGGCCCCACCAG	32	32	chr2	+	4339507	Single	31	0	[('chr2:4339507:+', 31), ('chr1:645810:+', 1)]	proteinId=2302321_promoter
CTGATCCTGGGGCCCATATT	AATATGGGCCCCAGGATCAG	4	4	chr7	-	3594817	Single	4	0	[('chr7:3594817:-', 4)]	proteinId=2313038
TAGTGACCACGCCATTCCAC	GTGGAATGGCGTGGTCACTA	83	83	chr7	+	1191655	Concat	41	38	[('chr7:1191655:+', 41), ('chr3:2416675:+', 1), ('chr1:8069094:+', 1), ('chr6:1152798:+', 1), ('chr1:9316561:-', 1)]	proteinId=2311715
TTGAATTAGGGTTACAATTT	AAATTGTAACCCTAATTCAA	18	18	chr1	+	10232151	Single	17	0	[('chr1:10232151:+', 17), ('chr2:291854:+', 1)]	proteinId=2299680_promoter
GTACTGGTTGAGGATCGAAC	GTTCGATCCTCAACCAGTAC	1	1	chr1	-	9248850	Single	1	0	[('chr1:9248850:-', 1)]	proteinId=2299180
TACCGTCACGGTCGCGCGCG	CGCGCGCGACCGTGACGGTA	54	54	chr1	-	6948793	Single	51	1	[('chr1:6948793:-', 51), ('chr6:983360:-', 1), ('chr2:4327814:-', 1)]	proteinId=2297823_promoter;proteinId=2297826;proteinId=2297828_promoter
TTATGCACATAAACCTTACC	GGTAAGGTTTATGTGCATAA	27	27	chr2	-	4285035	Single	25	0	[('chr2:4285035:-', 25), ('chr1:3082634:+', 1), ('chr1:3300661:+', 1)]	proteinId=2125853
CCGGTATATCATTTCGGTGA	TCACCGAAATGATATACCGG	22	22	chr1	-	7344740	Single	19	1	[('chr1:7344740:-', 19), ('chr2:4383219:-', 1), ('chr2:4719224:+', 1)]	proteinId=2297971
AGATCTTCTTATCACTAACT	AGTTAGTGATAAGAAGATCT	11	11	chr7	+	3827642	Single	11	0	[('chr7:3827642:+', 11)]	proteinId=2313125_promoter
GTACTGACCCCGAGGTCTTA	TAAGACCTCGGGGTCAGTAC	310	310	chr5	+	3330490	Single	279	9	[('chr5:3330490:+', 279), ('chr1:6914244:-', 4), ('chr7:2035049:-', 2), ('chr3:3561445:-', 1), ('chr2:1318726:-', 1), ('chr2:4663687:-', 1), ('chr7:2483980:-', 1), ('chr1:4852313:+', 1), ('chr5:3330491:+', 1), ('chr7:2372256:-', 1), ('chr5:803036:+', 1), ('chr2:4379669:-', 1), ('chr4:2564328:+', 1), ('chr2:624272:+', 1), ('chr1:8696473:-', 1), ('chr6:2863705:-', 1), ('chr5:3325007:-', 1), ('chr6:…	proteinId=2309174
CAGGTGCGTTATATGTTGAA	TTCAACATATAACGCACCTG	23	23	chr1	+	824951	Single	23	0	[('chr1:824951:+', 23)]	proteinId=2294321
GCCAGAAGCTGTTCCAATGT	ACATTGGAACAGCTTCTGGC	22	22	chr1	-	8815081	Concat	18	4	[('chr1:8815081:-', 18)]	proteinId=2298920_promoter
CGTTATACGCAATGCTTTCG	CGAAAGCATTGCGTATAACG	24	24	chr6	-	647438	Single	21	1	[('chr6:647438:-', 21), ('chr3:2416675:+', 1), ('chr5:2617272:-', 1)]
GACGGATTCAAAGTAATTTC	GAAATTACTTTGAATCCGTC	143	143	chr1	+	8752132	Single	134	4	[('chr1:8752132:+', 134), ('chr5:2576226:+', 1), ('chr5:2602384:+', 1), ('chr1:8752133:+', 1), ('chr7:1087185:+', 1), ('chr3:3104918:+', 1)]	proteinId=2298890_promoter
CAAGTCCCCGTCATCTCCCA	TGGGAGATGACGGGGACTTG	3	3	chr1	+	6086230	Single	3	0	[('chr1:6086230:+', 3)]
GTCACTTGCACGCGAGGCTG	CAGCCTCGCGTGCAAGTGAC	162	162	chr2	-	1105096	Single	147	5	[('chr2:1105096:-', 147), ('chr2:2305296:-', 1), ('chr2:1105094:-', 1), ('chr2:491125:+', 1), ('chr3:1033107:-', 1), ('chr2:561950:+', 1), ('chr4:139895:+', 1), ('chr3:815147:+', 1), ('chr1:9216212:-', 1), ('chr3:4062738:-', 1), ('chr7:2406660:-', 1)]	proteinId=2314467
TGGCACAAGAAATCTTAAGC	GCTTAAGATTTCTTGTGCCA	75	75	chr2	-	2233312	Single	73	0	[('chr2:2233312:-', 73), ('chr2:2233309:-', 1), ('chr2:2233311:-', 1)]	proteinId=2301155
AGTGCCTGATCTTCCGGAGG	CCTCCGGAAGATCAGGCACT	11	11	chr1	-	4806602	Single	11	0	[('chr1:4806602:-', 11)]	proteinId=2296663_promoter
CGCATTATGGGATTCTCGGC	GCCGAGAATCCCATAATGCG	17	17	chr1	-	5629146	Single	17	0	[('chr1:5629146:-', 17)]	proteinId=2297077
TTCCGCGTTTTGTGACCGTT	AACGGTCACAAAACGCGGAA	127	127	chr1	+	4996653	Single	114	3	[('chr1:4996653:+', 114), ('chr7:918988:+', 1), ('chr1:954628:+', 1), ('chr3:1386264:-', 1), ('chr1:767092:+', 1), ('chr7:1117495:+', 1), ('chr1:2674436:+', 1), ('chr7:3471884:-', 1), ('chr4:3562225:+', 1), ('chr1:9021702:-', 1), ('chr3:1350379:+', 1)]	proteinId=2296783;proteinId=2296784_promoter
GACGTGGTATTCCGGTATCA	TGATACCGGAATACCACGTC	71	71	chr7	+	1857391	Single	65	3	[('chr7:1857391:+', 65), ('chr5:2693590:+', 1), ('chr1:212113:-', 1), ('chr7:1857392:+', 1)]	proteinId=2316572_promoter;proteinId=2312055_promoter
CGAACTTATCTTTACAGGCA	TGCCTGTAAAGATAAGTTCG	387	387	chr2	+	561950	Single	355	9	[('chr2:561950:+', 355), ('chr2:4314401:+', 1), ('chr2:662700:-', 1), ('chr2:4823620:+', 1), ('chr7:1429123:-', 1), ('chr2:1114508:+', 1), ('chr3:1904761:+', 1), ('chr2:4967767:-', 1), ('chr1:1773553:-', 1), ('chr1:954628:+', 1), ('chr2:2194574:-', 1), ('chr2:3670217:+', 1), ('chr2:2671801:-', 1), ('chr3:1386264:-', 1), ('chr1:761707:+', 1), ('chr2:2592533:+', 1), ('chr1:9969009:+', 1), ('chr6:19…	proteinId=2300176_promoter;proteinId=2300175_promoter
GCCAGAAGCTATGCATCGAT	ATCGATGCATAGCTTCTGGC	15	15	chr3	+	3641847	Single	15	0	[('chr3:3641847:+', 15)]
TTTCTGGGCCAGCCGTTAAA	TTTAACGGCTGGCCCAGAAA	26	26	chr2	+	5003488	Single	25	1	[('chr2:5003488:+', 25)]	proteinId=2314920_promoter;proteinId=2302815_promoter
CCATCCCCCCTTTCCAGTTG	CAACTGGAAAGGGGGGATGG	12	12	chr1	+	1566764	Single	12	0	[('chr1:1566764:+', 12)]
ACGCTCTCATTGCATGAAGA	TCTTCATGCAATGAGAGCGT	38	38	chr4	+	3679191	Single	34	2	[('chr4:3679191:+', 34), ('chr5:2510553:+', 1), ('chr2:491125:+', 1)]	proteinId=2307426_promoter;proteinId=2307423_promoter
TCTGTGGATCCTGTTGCCAC	GTGGCAACAGGATCCACAGA	35	35	chr2	+	2396444	Single	33	2	[('chr2:2396444:+', 33)]	proteinId=47699_promoter
GATCACAGGCAGGTTGGGTC	GACCCAACCTGCCTGTGATC	16	16	chr3	-	1972513	Single	15	1	[('chr3:1972513:-', 15)]	proteinId=2304244;proteinId=2304247_promoter
CACCGAACTATCGAGTCCTT	AAGGACTCGATAGTTCGGTG	269	269	chr4	+	3561472	Single	249	6	[('chr4:3561472:+', 249), ('chr4:3561474:+', 2), ('chr3:3722059:-', 1), ('chr2:1265125:-', 1), ('chr1:1773553:-', 1), ('chr3:2369427:-', 1), ('chr1:5236509:+', 1), ('chr7:3171714:-', 1), ('chr1:3309684:-', 1), ('chr2:667373:+', 1), ('chr2:1855143:+', 1), ('chr2:5356625:-', 1), ('chr2:3699802:+', 1), ('chr7:2406660:-', 1)]	proteinId=2307326
GATGCTTTCCTGTTGAGTAT	ATACTCAACAGGAAAGCATC	9	9	chr4	+	2826268	Concat	8	1	[('chr4:2826268:+', 8)]	proteinId=2307003_promoter
TAACACCAGCGACGCGGAGT	ACTCCGCGTCGCTGGTGTTA	3	3	chr7	+	3898767	Single	3	0	[('chr7:3898767:+', 3)]	proteinId=2313149;proteinId=2313151_promoter
AATGAGGATGTAGGATGCAT	ATGCATCCTACATCCTCATT	108	108	chr1	-	182855	Single	101	3	[('chr1:182855:-', 101), ('chr3:1923648:+', 1), ('chr7:2082698:-', 1), ('chr1:636484:-', 1), ('chr3:2824163:-', 1)]
TGCGGGTTACGTTGCTATAG	CTATAGCAACGTAACCCGCA	1	1	chr1	-	2124123	Single	1	0	[('chr1:2124123:-', 1)]	proteinId=98992_promoter;proteinId=2295096_promoter
GGCCACTGGTTACCGATGGA	TCCATCGGTAACCAGTGGCC	8	8	chr1	-	1234012	Single	8	0	[('chr1:1234012:-', 8)]	proteinId=2294483;proteinId=2294482_promoter
AAACGACATAAGGTTTGACT	AGTCAAACCTTATGTCGTTT	36	36	chr2	-	4039139	Single	34	0	[('chr2:4039139:-', 34), ('chr2:4663687:-', 1), ('chr2:1265125:-', 1)]
GCACATCTTAGGCAAGGAAC	GTTCCTTGCCTAAGATGTGC	4	4	chr1	-	4771467	Single	4	0	[('chr1:4771467:-', 4)]	proteinId=2296643
CAGTGGTAAGTTTTTCAAGA	TCTTGAAAAACTTACCACTG	2	2	chr3	+	3582772	Single	2	0	[('chr3:3582772:+', 2)]	proteinId=2305137_promoter
TTGGTGTGCTTTAGTTTGGA	TCCAAACTAAAGCACACCAA	67	67	chr5	-	3439902	Single	61	3	[('chr5:3439902:-', 61), ('chr1:7436906:+', 1), ('chr1:5616516:-', 1), ('chr2:3539420:+', 1)]	proteinId=2309299_promoter
GACTAAGACACTCGGTTTGT	ACAAACCGAGTGTCTTAGTC	21	21	chr2	-	3005189	Single	20	0	[('chr2:3005189:-', 20), ('chr1:9216225:+', 1)]	proteinId=2125509_promoter
TCTGGGTGTTATGACACTTA	TAAGTGTCATAACACCCAGA	4	4	chr1	+	761707	Concat	1	3	[('chr1:761707:+', 1)]	proteinId=2073127_promoter
ACTCAATCTCTGATTACTGC	GCAGTAATCAGAGATTGAGT	32	32	chr1	+	7792451	Concat	27	3	[('chr1:7792451:+', 27), ('chr2:2383544:-', 1), ('chr4:2678882:+', 1)]
CCCAAGAGCAGTCGACCGGT	ACCGGTCGACTGCTCTTGGG	161	161	chr4	+	2021757	Single	140	8	[('chr4:2021757:+', 140), ('chr3:2141768:+', 2), ('chr1:8997831:+', 1), ('chr1:987112:-', 1), ('chr6:3244645:-', 1), ('chr4:3414371:-', 1), ('chr2:3707130:+', 1), ('chr7:2406660:-', 1), ('chr1:3112771:-', 1), ('chr7:2750838:+', 1), ('chr6:2545564:+', 1), ('chr4:2083796:-', 1), ('chr6:2993799:+', 1)]	proteinId=82558
TGGGTACAAGGTTCGCGCGC	GCGCGCGAACCTTGTACCCA	25	25	chr1	+	8113221	Single	23	0	[('chr1:8113221:+', 23), ('chr1:9401036:-', 1), ('chr6:2863705:-', 1)]	proteinId=2298455_promoter
TCACGGACGGTTCATTGCAC	GTGCAATGAACCGTCCGTGA	7	7	chr7	-	602407	Single	7	0	[('chr7:602407:-', 7)]	proteinId=2121175_promoter;proteinId=2071285
CCAGCGTGTACTATTAGCTC	GAGCTAATAGTACACGCTGG	87	87	chr1	+	1411915	Single	80	2	[('chr1:1411915:+', 80), ('chr7:495661:+', 1), ('chr2:2827916:+', 1), ('chr5:3542708:-', 1), ('chr1:1411916:+', 1), ('chr3:2561759:+', 1)]
CATAGTGTTAGCCTCAGTTC	GAACTGAGGCTAACACTATG	3	3	chr1	+	6579912	Single	3	0	[('chr1:6579912:+', 3)]
TAGGGATATTTCAGGTGTCA	TGACACCTGAAATATCCCTA	317	317	chr1	-	4453499	Single	289	8	[('chr1:4453499:-', 289), ('chr1:7436906:+', 1), ('chr1:650483:+', 1), ('chr1:761707:+', 1), ('chr1:2266535:-', 1), ('chr2:5164167:+', 1), ('chr7:1117495:+', 1), ('chr1:2700577:-', 1), ('chr2:561950:+', 1), ('chr1:1892788:+', 1), ('chr6:630830:-', 1), ('chr2:1855143:+', 1), ('chr7:1741293:-', 1), ('chr1:7617678:+', 1), ('chr1:6408429:-', 1), ('chr1:4453501:-', 1), ('chr1:4187399:+', 1), ('chr2:37…	proteinId=2296508_promoter
ATCGTTCCAATCGGCAGTCT	AGACTGCCGATTGGAACGAT	6	6	chr4	-	1536583	Concat	5	1	[('chr4:1536583:-', 5)]
GTGGTCCAGATAAATTTCAG	CTGAAATTTATCTGGACCAC	9	9	chr1	+	5524538	Concat	6	3	[('chr1:5524538:+', 6)]
CGGTTTTCTGTATGCGTTTA	TAAACGCATACAGAAAACCG	13	13	chr1	-	10667283	Single	11	1	[('chr1:10667283:-', 11), ('chr6:983360:-', 1)]	proteinId=2299820_promoter
CGCCCGGTAGACGGTATGTT	AACATACCGTCTACCGGGCG	113	113	chr5	+	3390553	Single	104	2	[('chr5:3390553:+', 104), ('chr1:2409827:+', 1), ('chr1:1773553:-', 1), ('chr3:2107619:-', 1), ('chr5:3390552:+', 1), ('chr3:2416675:+', 1), ('chr6:666502:+', 1), ('chr3:291875:+', 1)]	proteinId=70349
GTACAATCGCACTCGTGCAT	ATGCACGAGTGCGATTGTAC	163	163	chr5	-	948704	Single	144	6	[('chr5:948704:-', 144), ('chr3:1904761:+', 2), ('chr1:3821780:-', 1), ('chr3:4887708:-', 1), ('chr2:2256078:+', 1), ('chr2:2305298:+', 1), ('chr2:5165051:+', 1), ('chr4:1625473:+', 1), ('chr1:4783879:+', 1), ('chr2:3759614:+', 1), ('chr6:3125324:-', 1), ('chr2:2194574:-', 1), ('chr6:2863705:-', 1)]	proteinId=2135030_promoter
GTGTGCAGGCTTCGTAACGA	TCGTTACGAAGCCTGCACAC	4	4	chr2	+	4069433	Single	4	0	[('chr2:4069433:+', 4)]	proteinId=2302105_promoter;proteinId=2302106
GTACATGGTTACGAATGGGC	GCCCATTCGTAACCATGTAC	38	38	chr1	+	6202132	Single	34	3	[('chr1:6202132:+', 34), ('chr4:790317:-', 1)]	proteinId=2297347
TAGGTCATCTGGGAGGCGAT	ATCGCCTCCCAGATGACCTA	14	14	chr1	+	3391533	Concat	11	2	[('chr1:3391533:+', 11), ('chr6:1914656:-', 1)]	proteinId=2313584_promoter
GATATGTTAAATGTCCATTC	GAATGGACATTTAACATATC	68	68	chr4	-	494042	Single	61	1	[('chr4:494042:-', 61), ('chr2:1265125:-', 1), ('chr1:9216212:-', 1), ('chr3:1548794:-', 1), ('chr1:2209075:-', 1), ('chr1:6742818:+', 1), ('chr5:1102028:-', 1)]	proteinId=69953_promoter;proteinId=2305926_promoter
TCGTCTTGTTGGGGATTTGT	ACAAATCCCCAACAAGACGA	12	12	chr2	-	1646294	Single	11	0	[('chr2:1646294:-', 11), ('chr2:5164689:+', 1)]	proteinId=2300786_promoter
CTTTGAACTAAACCGCGTCT	AGACGCGGTTTAGTTCAAAG	14	14	chr4	+	4251976	Single	13	0	[('chr4:4251976:+', 13), ('chr6:3546212:+', 1)]	proteinId=2307651_promoter
CATGGCGGGTGGGACGTGTC	GACACGTCCCACCCGCCATG	1	1	chr3	+	1922860	Single	1	0	[('chr3:1922860:+', 1)]	proteinId=2304200
GCTCTACAATGATTGTGTGG	CCACACAATCATTGTAGAGC	16	16	chr1	+	7297948	Single	16	0	[('chr1:7297948:+', 16)]	proteinId=113450
ACGCCAATCCTAGAATTTGT	ACAAATTCTAGGATTGGCGT	20	20	chr6	+	858320	Single	18	0	[('chr6:858320:+', 18), ('chr1:6511163:-', 1), ('chr2:4663687:-', 1)]
TATCTGTTTCTTGTTTGCTT	AAGCAAACAAGAAACAGATA	132	132	chr6	+	2334319	Single	125	2	[('chr6:2334319:+', 125), ('chr4:1625473:+', 1), ('chr1:3082634:+', 1), ('chr1:4440620:+', 1), ('chr2:1866303:+', 1), ('chr1:4363137:-', 1)]	proteinId=2310616
CGAATTCCTACTATCGCATT	AATGCGATAGTAGGAATTCG	59	59	chr7	-	2084733	Single	57	1	[('chr7:2084733:-', 57), ('chr1:2195885:+', 1)]	proteinId=2312218_promoter
AATTGTATTGATGAATGTTA	TAACATTCATCAATACAATT	61	61	chr5	-	3062409	Single	59	0	[('chr5:3062409:-', 59), ('chr2:2592533:+', 1), ('chr3:4869633:+', 1)]	proteinId=2309010_promoter
GCTGGGCCCCCGGTCGTGTT	AACACGACCGGGGGCCCAGC	256	256	chr7	+	606131	Single	235	6	[('chr7:606131:+', 235), ('chr1:8778995:-', 1), ('chr2:2348811:-', 1), ('chr1:845857:-', 1), ('chr1:228933:-', 1), ('chr2:2592533:+', 1), ('chr1:8113221:+', 1), ('chr7:2481057:-', 1), ('chr7:606133:+', 1), ('chr1:3821780:-', 1), ('chr1:761707:+', 1), ('chr2:2305296:-', 1), ('chr6:3546212:+', 1), ('chr1:2044570:-', 1), ('chr1:6914244:-', 1), ('chr7:1878494:+', 1)]	proteinId=2071953
TTACGTTTTGGGGGGTTGTT	AACAACCCCCCAAAACGTAA	13	13	chr1	-	1883047	Single	13	0	[('chr1:1883047:-', 13)]	proteinId=2294934
CGTTTTGTGCCTATGCATCC	GGATGCATAGGCACAAAACG	46	46	chr7	+	2979097	Single	41	1	[('chr7:2979097:+', 41), ('chr3:3379700:-', 1), ('chr1:650483:+', 1), ('chr4:3064643:+', 1), ('chr2:4147333:-', 1)]	proteinId=2312795
CAGACACGTGGGAGAACACA	TGTGTTCTCCCACGTGTCTG	3	3	chr5	-	4195632	Single	3	0	[('chr5:4195632:-', 3)]
TTCATTGCAGACGGCAATGG	CCATTGCCGTCTGCAATGAA	14	14	chr4	-	1323468	Concat	11	3	[('chr4:1323468:-', 11)]	proteinId=2306164
AAGTCAATTCCTAATTCAGG	CCTGAATTAGGAATTGACTT	21	21	chr2	+	4484265	Single	21	0	[('chr2:4484265:+', 21)]	proteinId=2302433_promoter;proteinId=2302437_promoter
CTAGGATGAAACCTTTGGCA	TGCCAAAGGTTTCATCCTAG	24	24	chr2	+	2989931	Single	23	1	[('chr2:2989931:+', 23)]	proteinId=2078031
AACTTTCGTTCTTCGGGAAT	ATTCCCGAAGAACGAAAGTT	5	5	chr2	+	4829012	Single	5	0	[('chr2:4829012:+', 5)]	proteinId=2302672_promoter
TGTCAAGGTGAAGTATGTTT	AAACATACTTCACCTTGACA	68	68	chr1	-	7515521	Single	62	2	[('chr1:7515521:-', 62), ('chr1:6803084:-', 1), ('chr2:491125:+', 1), ('chr4:790317:-', 1), ('chr1:3309684:-', 1)]	proteinId=2048131
AGTGGGGCTAGCAGTACACT	AGTGTACTGCTAGCCCCACT	6	6	chr1	-	6090587	Single	6	0	[('chr1:6090587:-', 6)]	proteinId=2107298
GTGCGTTCGGCTCTGTCATT	AATGACAGAGCCGAACGCAC	97	97	chr6	+	2367345	Single	89	3	[('chr6:2367345:+', 89), ('chr1:9216225:+', 1), ('chr1:4955727:+', 1), ('chr5:3325007:-', 1), ('chr1:691926:+', 1), ('chr3:1548794:-', 1)]	proteinId=2310632
TAGGCCCCGAGTACGAAGGC	GCCTTCGTACTCGGGGCCTA	206	206	chr2	+	614302	Single	180	7	[('chr2:614302:+', 180), ('chr6:2367345:+', 1), ('chr2:2592533:+', 1), ('chr2:4661375:+', 1), ('chr3:2107619:-', 1), ('chr5:3773803:+', 1), ('chr5:1710075:-', 1), ('chr4:3532202:+', 1), ('chr4:1251339:-', 1), ('chr1:7436906:+', 1), ('chr6:1152798:+', 1), ('chr7:2309259:-', 1), ('chr2:614307:+', 1), ('chr5:2602384:+', 1), ('chr2:5386631:+', 1), ('chr7:1190198:-', 1), ('chr1:2295046:-', 1), ('chr2:…	proteinId=2300215
TCGTGACCTTCGTACTTTAT	ATAAAGTACGAAGGTCACGA	30	30	chr1	+	3832437	Single	29	0	[('chr1:3832437:+', 29), ('chr1:9360767:+', 1)]
GGCCCGTTTTTTGGAGTCAT	ATGACTCCAAAAAACGGGCC	10	10	chr1	-	50561	Single	10	0	[('chr1:50561:-', 10)]	proteinId=2293944
TCCCGTTTTGTAGCTGGCTG	CAGCCAGCTACAAAACGGGA	269	269	chr2	+	667373	Single	244	5	[('chr2:667373:+', 244), ('chr7:2406660:-', 3), ('chr3:3857857:+', 1), ('chr3:4887708:-', 1), ('chr2:667376:+', 1), ('chr1:7436906:+', 1), ('chr1:1276157:-', 1), ('chr2:673778:+', 1), ('chr2:667374:+', 1), ('chr3:1386264:-', 1), ('chr3:1033107:-', 1), ('chr3:4504115:+', 1), ('chr2:1265125:-', 1), ('chr3:3150947:+', 1), ('chr7:2973172:+', 1), ('chr1:3434789:+', 1), ('chr5:2633031:-', 1), ('chr1:69…
GAGGTGCAGGTGGTTGCCGT	ACGGCAACCACCTGCACCTC	5	5	chr1	-	8966823	Single	5	0	[('chr1:8966823:-', 5)]	proteinId=2299007_promoter
CAGGGTTTAGTATGCGATTC	GAATCGCATACTAAACCCTG	13	13	chr3	+	2490596	Single	13	0	[('chr3:2490596:+', 13)]	proteinId=2134135_promoter
GCAAATACGGGACCGTTCAC	GTGAACGGTCCCGTATTTGC	176	176	chr1	+	8221517	Single	169	1	[('chr1:8221517:+', 169), ('chr1:6138485:+', 1), ('chr4:790317:-', 1), ('chr6:666502:+', 1), ('chr3:3815747:-', 1), ('chr3:2141768:+', 1), ('chr2:667373:+', 1)]
TCATCCTATGCATGTTTAAC	GTTAAACATGCATAGGATGA	95	95	chr2	+	703879	Single	88	5	[('chr2:703879:+', 88), ('chr2:3780174:+', 1), ('chr3:3314141:+', 1)]	proteinId=2300271
ATTCAAGGCCCCGTCATATG	CATATGACGGGGCCTTGAAT	80	80	chr2	+	3104607	Single	70	5	[('chr2:3104607:+', 70), ('chr3:2984196:+', 1), ('chr1:8838064:+', 1), ('chr5:2635362:+', 1), ('chr5:1673950:-', 1), ('chr2:2592533:+', 1)]	proteinId=46583_promoter
AATCTGACTGAAGCCAGAGA	TCTCTGGCTTCAGTCAGATT	28	28	chr1	+	9620786	Single	26	0	[('chr1:9620786:+', 26), ('chr1:9975288:+', 1), ('chr7:264839:-', 1)]
GCTTACGATTAGTGAATCAC	GTGATTCACTAATCGTAAGC	12	12	chr4	-	3096574	Single	12	0	[('chr4:3096574:-', 12)]	proteinId=2307144_promoter
CGGAATGTTAACAGTTTTTT	AAAAAACTGTTAACATTCCG	1	1	chr7	-	2481057	Single	1	0	[('chr7:2481057:-', 1)]	proteinId=2312480
GCTATCTATTACCAATGAGC	GCTCATTGGTAATAGATAGC	1	1	chr1	-	6162078	Single	1	0	[('chr1:6162078:-', 1)]	proteinId=2297322_promoter;proteinId=2297323
ACGTTCTGGAAGAATTGGTG	CACCAATTCTTCCAGAACGT	221	221	chr2	+	1553014	Single	205	4	[('chr2:1553014:+', 205), ('chr1:6914244:-', 2), ('chr3:3314141:+', 1), ('chr1:1276157:-', 1), ('chr3:740765:-', 1), ('chr7:1609465:-', 1), ('chr1:761707:+', 1), ('chr2:4314401:+', 1), ('chr2:3780174:+', 1), ('chr3:2693507:+', 1), ('chr7:601923:+', 1), ('chr1:8571608:+', 1)]	proteinId=2300738
TTTGGCTTAGTTAGGTGCTA	TAGCACCTAACTAAGCCAAA	8	8	chr3	-	4536695	Concat	7	1	[('chr3:4536695:-', 7)]	proteinId=2080603;proteinId=2305519_promoter
GGTTAATTCCTTCGCTCTCG	CGAGAGCGAAGGAATTAACC	96	96	chr5	-	1710075	Single	88	3	[('chr5:1710075:-', 88), ('chr1:9216212:-', 1), ('chr1:8278866:-', 1), ('chr1:954628:+', 1), ('chr3:2358919:+', 1), ('chr7:1926954:-', 1)]	proteinId=71014_promoter
TTAGCTCTTTGATGGGATAC	GTATCCCATCAAAGAGCTAA	14	14	chr1	-	7383411	Single	13	0	[('chr1:7383411:-', 13), ('chr2:4663687:-', 1)]	proteinId=2035984
ACTATGGTATGGTTGAAGTT	AACTTCAACCATACCATAGT	6	6	chr2	-	614070	Single	6	0	[('chr2:614070:-', 6)]	proteinId=2300215
ATAGTCGTTCTGCTATTGTA	TACAATAGCAGAACGACTAT	9	9	chr4	+	3234214	Single	9	0	[('chr4:3234214:+', 9)]
ACGCTATAATCTCGTCTCAA	TTGAGACGAGATTATAGCGT	1	1	chr1	+	9620786	Single	1	0	[('chr1:9620786:+', 1)]
TAACGGGCAGAGGGTGATAC	GTATCACCCTCTGCCCGTTA	223	223	chr4	+	3562225	Single	207	3	[('chr4:3562225:+', 207), ('chr6:174702:-', 1), ('chr1:10013646:+', 1), ('chr1:3446308:-', 1), ('chr2:491125:+', 1), ('chr4:2340644:+', 1), ('chr2:1114508:+', 1), ('chr3:4887708:-', 1), ('chr7:2848323:+', 1), ('chr4:3562227:+', 1), ('chr4:2914498:+', 1), ('chr6:983360:-', 1), ('chr6:3200170:+', 1), ('chr3:4590094:-', 1)]	proteinId=2307328_promoter
ACACAGCTTTGTTGATTTTA	TAAAATCAACAAAGCTGTGT	389	389	chr1	-	1276157	Single	354	11	[('chr1:1276157:-', 354), ('chr1:6914244:-', 2), ('chr1:7250456:+', 1), ('chr6:1914656:-', 1), ('chr1:1276154:-', 1), ('chr7:2801078:+', 1), ('chr2:2989931:+', 1), ('chr1:2254075:-', 1), ('chr1:131704:+', 1), ('chr4:790317:-', 1), ('chr1:170029:-', 1), ('chr1:212113:-', 1), ('chr6:1296051:+', 1), ('chr7:2847748:+', 1), ('chr1:3309304:+', 1), ('chr5:249986:-', 1), ('chr5:2169641:+', 1), ('chr3:296…	proteinId=44554_promoter;proteinId=105669_promoter
TCTCACTTAACTGTCTGGGC	GCCCAGACAGTTAAGTGAGA	20	20	chr7	+	2796094	Concat	18	2	[('chr7:2796094:+', 18)]	proteinId=2312655_promoter
CGGGTCTTGTTTCCCCATTT	AAATGGGGAAACAAGACCCG	25	25	chr1	-	6758855	Concat	21	3	[('chr1:6758855:-', 21), ('chr2:2305298:+', 1)]	proteinId=2297683_promoter
GGTTTCGACGCGACACGTTG	CAACGTGTCGCGTCGAAACC	2	2	chr2	+	3529470	Single	2	0	[('chr2:3529470:+', 2)]	proteinId=2301780_promoter
TCATGTGTCGCTACTACTGG	CCAGTAGTAGCGACACATGA	542	542	chr1	-	7250446	Single	505	7	[('chr1:7250446:-', 505), ('chr4:1614007:-', 2), ('chr1:7250444:-', 1), ('chr3:3314141:+', 1), ('chr7:3826827:+', 1), ('chr1:7250443:-', 1), ('chr2:2433406:-', 1), ('chr1:954628:+', 1), ('chr1:6034422:+', 1), ('chr4:2293514:-', 1), ('chr7:2896517:-', 1), ('chr4:425807:+', 1), ('chr3:290110:-', 1), ('chr1:8069094:+', 1), ('chr7:1794759:+', 1), ('chr6:2605520:-', 1), ('chr1:4453499:-', 1), ('chr1:1…	proteinId=2313989_promoter
CGCTGCATCATGTCACTCAC	GTGAGTGACATGATGCAGCG	106	106	chr1	+	8622989	Concat	88	11	[('chr1:8622989:+', 88), ('chr3:1701895:-', 1), ('chr1:10224910:-', 1), ('chr7:2260167:+', 1), ('chr4:790317:-', 1), ('chr1:3515668:-', 1), ('chr1:1773553:-', 1), ('chr6:2863705:-', 1)]
GGACTGTTTTGGGCTTACTC	GAGTAAGCCCAAAACAGTCC	18	18	chr3	-	1622763	Single	18	0	[('chr3:1622763:-', 18)]	proteinId=2138951_promoter
TTGAAATATGTTTTAAATAT	ATATTTAAAACATATTTCAA	59	59	chr5	-	3612333	Concat	35	23	[('chr5:3612333:-', 35), ('chr2:4159087:+', 1)]	proteinId=54141
ATCCGAATGATAAGGTTCTT	AAGAACCTTATCATTCGGAT	25	25	chr3	+	1598722	Single	24	1	[('chr3:1598722:+', 24)]	proteinId=2303950
GTCAGATTAAATGTCTAAAT	ATTTAGACATTTAATCTGAC	1	1	chr4	+	1743683	Single	1	0	[('chr4:1743683:+', 1)]	proteinId=2306302_promoter
GACGAATATATGTGCTGCTA	TAGCAGCACATATATTCGTC	22	22	chr1	+	9322398	Single	21	1	[('chr1:9322398:+', 21)]	proteinId=2299238
ATATCCCACTTCTTATGATA	TATCATAAGAAGTGGGATAT	22	22	chr3	-	2941495	Single	22	0	[('chr3:2941495:-', 22)]	proteinId=2080075_promoter
GGCCATCACATCACGAGCTA	TAGCTCGTGATGTGATGGCC	51	51	chr4	-	3558421	Single	49	1	[('chr4:3558421:-', 49), ('chr7:2295576:+', 1)]	proteinId=2111445;proteinId=2307326_promoter
GAAGTTTGTGGATCGGATAG	CTATCCGATCCACAAACTTC	21	21	chr4	-	3001328	Single	20	0	[('chr4:3001328:-', 20), ('chr4:604083:+', 1)]	proteinId=2307080_promoter
TAGCTGCGCATACACAATTA	TAATTGTGTATGCGCAGCTA	2	2	chr1	-	1532495	Single	2	0	[('chr1:1532495:-', 2)]	proteinId=2141429_promoter
CGTACCTCATTAAGTTATGG	CCATAACTTAATGAGGTACG	1	1	chr2	+	3759614	Single	1	0	[('chr2:3759614:+', 1)]
CCGTACGTGTTTTCAGGAAG	CTTCCTGAAAACACGTACGG	3	3	chr2	+	1455128	Single	3	0	[('chr2:1455128:+', 3)]	proteinId=2300681
GCTGGCTCTCCGGATTCTAT	ATAGAATCCGGAGAGCCAGC	1	1	chr4	+	2661448	Single	1	0	[('chr4:2661448:+', 1)]	proteinId=2306928_promoter;proteinId=2111272_promoter
ATGATCACAAATTTTAGGCA	TGCCTAAAATTTGTGATCAT	134	134	chr1	-	7572756	Single	121	1	[('chr1:7572756:-', 121), ('chr7:1194804:+', 1), ('chr5:2510553:+', 1), ('chr7:2325040:-', 1), ('chr4:3558421:-', 1), ('chr2:4842511:+', 1), ('chr1:8838064:+', 1), ('chr3:2116305:+', 1), ('chr2:1866303:+', 1), ('chr1:5638295:-', 1), ('chr2:4314401:+', 1), ('chr2:4799647:+', 1), ('chr1:6914244:-', 1)]	proteinId=2314032
TCTGCAAAACTTTTCCCGAT	ATCGGGAAAAGTTTTGCAGA	53	53	chr2	-	4196223	Single	48	0	[('chr2:4196223:-', 48), ('chr5:2635211:-', 1), ('chr2:1747415:-', 1), ('chr6:4085273:-', 1), ('chr1:1417054:+', 1), ('chr7:2406660:-', 1)]	proteinId=2125822_promoter;proteinId=2302213_promoter
AGCTGACTTGGTTCCCGCGT	ACGCGGGAACCAAGTCAGCT	127	126	chr7	-	535761	Single	114	4	[('chr7:535761:-', 114), ('chr4:1625473:+', 1), ('chr1:2409827:+', 1), ('chr1:1366761:+', 1), ('chr1:3681646:-', 1), ('chr3:4119766:+', 1), ('chr6:3148935:-', 1), ('chr3:3309831:+', 1), ('chr3:2886561:-', 1), ('chr1:2039650:-', 1)]	proteinId=2135849
GCATGCAAGATGACTTTTCT	AGAAAAGTCATCTTGCATGC	141	141	chr1	-	9359600	Single	129	4	[('chr1:9359600:-', 129), ('chr1:10903045:-', 1), ('chr1:9359599:-', 1), ('chr2:2194574:-', 1), ('chr3:2990734:+', 1), ('chr2:5165051:+', 1), ('chr7:1794759:+', 1), ('chr5:3325007:-', 1), ('chr2:5162426:-', 1)]	proteinId=2299268_promoter
AGTTGAATCGCTAATTTCAT	ATGAAATTAGCGATTCAACT	132	132	chr3	+	3050480	Single	120	5	[('chr3:3050480:+', 120), ('chr3:3050482:+', 2), ('chr2:2305296:-', 1), ('chr7:2304143:-', 1), ('chr7:2819839:+', 1), ('chr2:2194574:-', 1), ('chr1:9415816:+', 1)]	proteinId=2304786_promoter;proteinId=2304788
ACCGCGTACTTTCATGGTTC	GAACCATGAAAGTACGCGGT	57	57	chr1	+	4418580	Single	51	1	[('chr1:4418580:+', 51), ('chr1:2546667:+', 1), ('chr5:250012:+', 1), ('chr3:4887708:-', 1), ('chr1:3446312:+', 1), ('chr7:2406660:-', 1)]	proteinId=2296478
GCCGAGTGCAGAACGGAATT	AATTCCGTTCTGCACTCGGC	3	3	chr4	-	4616402	Single	3	0	[('chr4:4616402:-', 3)]	proteinId=2307804
CGGGTACGCTTGATGTAGAC	GTCTACATCAAGCGTACCCG	130	130	chr1	-	6959943	Single	120	3	[('chr1:6959943:-', 120), ('chr1:6959940:-', 2), ('chr4:2021757:+', 1), ('chr3:3926191:-', 1), ('chr2:491125:+', 1), ('chr1:2068221:+', 1), ('chr1:6959944:-', 1)]	proteinId=2297835_promoter
CGATTATTCGTCAACCCATT	AATGGGTTGACGAATAATCG	9	9	chr1	-	1669136	Concat	6	3	[('chr1:1669136:-', 6)]
CATGTTTCTGGGTTTAAAGA	TCTTTAAACCCAGAAACATG	2	2	chr3	+	2906006	Concat	1	1	[('chr3:2906006:+', 1)]	proteinId=2304655_promoter
CAACCTGCACCATTGACCCT	AGGGTCAATGGTGCAGGTTG	1	1	chr4	-	2731043	Single	1	0	[('chr4:2731043:-', 1)]
CGCGGATTACGAGTTTGGTC	GACCAAACTCGTAATCCGCG	473	473	chr1	-	987112	Single	426	13	[('chr1:987112:-', 426), ('chr7:2896530:+', 2), ('chr5:1673950:-', 2), ('chr7:1571976:+', 1), ('chr1:8838064:+', 1), ('chr1:4453499:-', 1), ('chr1:228575:+', 1), ('chr7:2849429:+', 1), ('chr1:7750005:-', 1), ('chr3:2887674:-', 1), ('chr6:1152798:+', 1), ('chr1:650483:+', 1), ('chr2:4010964:-', 1), ('chr1:3821780:-', 1), ('chr3:1923648:+', 1), ('chr1:5638295:-', 1), ('chr1:8833132:-', 1), ('chr3:3…	proteinId=2294386_promoter
TCTTGACTTATAGTTTCACT	AGTGAAACTATAAGTCAAGA	54	54	chr1	+	650483	Single	51	1	[('chr1:650483:+', 51), ('chr7:601923:+', 1), ('chr2:2383544:-', 1)]
CACAGCTGCGTTCGATCGGT	ACCGATCGAACGCAGCTGTG	28	28	chr3	+	2107337	Single	26	2	[('chr3:2107337:+', 26)]	proteinId=94018;proteinId=2304313_promoter
TCGCTGGACAGTGAATCGCT	AGCGATTCACTGTCCAGCGA	2	2	chr4	-	2597014	Single	2	0	[('chr4:2597014:-', 2)]	proteinId=2306866;proteinId=2306868_promoter
CTGGTAAGGAACCCTCTTGC	GCAAGAGGGTTCCTTACCAG	94	94	chr2	-	5140710	Single	84	5	[('chr2:5140710:-', 84), ('chr1:8833132:-', 1), ('chr5:3325007:-', 1), ('chr2:491125:+', 1), ('chr4:3662820:-', 1), ('chr5:2576801:-', 1)]	proteinId=2302925_promoter
ATCTGTTACCCCTCGTTTAG	CTAAACGAGGGGTAACAGAT	52	52	chr2	-	2383544	Single	46	2	[('chr2:2383544:-', 46), ('chr2:1781868:-', 1), ('chr1:9216225:+', 1), ('chr7:4000222:+', 1), ('chr6:3921857:+', 1)]	proteinId=2301250_promoter;proteinId=2301246_promoter
GCGCTCGACTACAAGGTCGC	GCGACCTTGTAGTCGAGCGC	12	12	chr1	-	3420342	Single	10	1	[('chr1:3420342:-', 10), ('chr2:614276:-', 1)]	proteinId=2295856
TTTTTTCGTCTGAGCTCCCC	GGGGAGCTCAGACGAAAAAA	43	43	chr1	-	85745	Single	41	0	[('chr1:85745:-', 41), ('chr4:264307:-', 1), ('chr1:85743:-', 1)]	proteinId=2293965_promoter;proteinId=2293963_promoter
GAAGTGATATGGTTGTGCTA	TAGCACAACCATATCACTTC	64	64	chr1	-	1022354	Single	59	1	[('chr1:1022354:-', 59), ('chr2:4661375:+', 1), ('chr6:28109:-', 1), ('chr1:606980:-', 1), ('chr7:1943029:-', 1)]	proteinId=2294412_promoter
ACTAGATCCGTTTCAGTGTC	GACACTGAAACGGATCTAGT	51	51	chr3	+	2137284	Single	48	1	[('chr3:2137284:+', 48), ('chr6:1171395:-', 1), ('chr1:6914244:-', 1)]	proteinId=2304338_promoter
TTCAATTTCGCGGCAAATTA	TAATTTGCCGCGAAATTGAA	10	10	chr4	-	12158	Concat	9	1	[('chr4:12158:-', 9)]	proteinId=2305728_promoter;proteinId=2127454_promoter
TAACGTTGCTTATAGACTTC	GAAGTCTATAAGCAACGTTA	28	28	chr3	-	2487130	Single	27	1	[('chr3:2487130:-', 27)]	proteinId=101679
GTTCTACTACATGTGATATC	GATATCACATGTAGTAGAAC	119	119	chr7	-	1530222	Single	113	1	[('chr7:1530222:-', 113), ('chr4:3980298:+', 3), ('chr2:2305298:+', 1), ('chr3:3867529:+', 1)]	proteinId=2311850
GTTTTCCGCGTTCACTCTGC	GCAGAGTGAACGCGGAAAAC	83	83	chr2	-	5379317	Single	73	3	[('chr2:5379317:-', 73), ('chr6:1152798:+', 1), ('chr2:5164167:+', 1), ('chr3:4887708:-', 1), ('chr4:2914498:+', 1), ('chr4:494042:-', 1), ('chr7:2406660:-', 1), ('chr2:5233216:-', 1)]	proteinId=47934;proteinId=2303040_promoter
ATCGATTTTCTACCGGTTCA	TGAACCGGTAGAAAATCGAT	57	57	chr7	-	1893480	Single	52	2	[('chr7:1893480:-', 52), ('chr2:5364748:+', 2), ('chr2:4379669:-', 1)]	proteinId=2312075
TGGAGTGCCCTACAAGTGGA	TCCACTTGTAGGGCACTCCA	25	25	chr1	+	645810	Single	24	0	[('chr1:645810:+', 24), ('chr4:3414371:-', 1)]	proteinId=86520_promoter
TCATGCCCAATCTAATGGAG	CTCCATTAGATTGGGCATGA	14	14	chr2	+	5226322	Single	13	1	[('chr2:5226322:+', 13)]	proteinId=2314947
TACTGCACTTTGACGCTGAA	TTCAGCGTCAAAGTGCAGTA	12	12	chr5	+	3550691	Single	12	0	[('chr5:3550691:+', 12)]	proteinId=2309376_promoter
AGGTGGCACAGTTACGTAAT	ATTACGTAACTGTGCCACCT	36	36	chr3	-	783621	Single	36	0	[('chr3:783621:-', 36)]	proteinId=50303_promoter
GAAGCCCAGAAGAGGGTTTT	AAAACCCTCTTCTGGGCTTC	21	21	chr1	+	4162100	Single	20	0	[('chr1:4162100:+', 20), ('chr1:6914244:-', 1)]
GACACAGTGCGTTAAAGGCT	AGCCTTTAACGCACTGTGTC	75	75	chr3	-	1826622	Single	73	1	[('chr3:1826622:-', 73), ('chr1:10013646:+', 1)]	proteinId=2304112
GAGAGTATCGTTGCAGGGTT	AACCCTGCAACGATACTCTC	106	106	chr1	-	7748225	Concat	50	51	[('chr1:7748225:-', 50), ('chr4:2914498:+', 1), ('chr3:2416675:+', 1), ('chr1:2266535:-', 1), ('chr3:3475674:-', 1), ('chr2:2305296:-', 1)]	proteinId=2123911_promoter
CATCTACAACTTTTTACTAT	ATAGTAAAAAGTTGTAGATG	11	11	chr3	+	4504115	Single	11	0	[('chr3:4504115:+', 11)]	proteinId=2139328
GAGGACGCCTGATTTCGTAC	GTACGAAATCAGGCGTCCTC	52	52	chr4	+	2024519	Single	48	0	[('chr4:2024519:+', 48), ('chr5:2510553:+', 1), ('chr2:5165051:+', 1), ('chr3:1707685:+', 1), ('chr2:1900218:+', 1)]	proteinId=2306507_promoter
ATCTATCTTCAGAAAAACAT	ATGTTTTTCTGAAGATAGAT	2	2	chr1	+	4663563	Concat	1	1	[('chr1:4663563:+', 1)]	proteinId=2115074_promoter;proteinId=44322_promoter
GTACCTACTCAAGTTGTAAA	TTTACAACTTGAGTAGGTAC	10	10	chr3	-	3437570	Single	9	0	[('chr3:3437570:-', 9), ('chr2:1099356:-', 1)]
AGGCCTTTGTGTCGCCTTCA	TGAAGGCGACACAAAGGCCT	52	52	chr6	-	105262	Single	47	1	[('chr6:105262:-', 47), ('chr1:1385000:-', 1), ('chr3:740765:-', 1), ('chr2:1265125:-', 1), ('chr1:7652856:-', 1)]
TGGAACATTCGATCAGTGAA	TTCACTGATCGAATGTTCCA	10	10	chr3	+	1841743	Single	10	0	[('chr3:1841743:+', 10)]
TGTAATAATGCCGGTTGCTT	AAGCAACCGGCATTATTACA	9	9	chr3	+	3585264	Single	9	0	[('chr3:3585264:+', 9)]
TCAGCGATTAGGCTTCTCAA	TTGAGAAGCCTAATCGCTGA	21	21	chr2	+	1764422	Single	20	0	[('chr2:1764422:+', 20), ('chr2:673496:-', 1)]	proteinId=87600;proteinId=2300901_promoter
CTCTGTAAGTCCCGGATACA	TGTATCCGGGACTTACAGAG	27	27	chr1	+	2173073	Single	25	1	[('chr1:2173073:+', 25), ('chr4:3562225:+', 1)]	proteinId=2295128
ACAACTCGGCCATAGTTGAC	GTCAACTATGGCCGAGTTGT	11	11	chr7	-	600356	Single	11	0	[('chr7:600356:-', 11)]	proteinId=2130517
TATTAATTTGATTATATACG	CGTATATAATCAAATTAATA	26	26	chr1	+	7802030	Single	25	0	[('chr1:7802030:+', 25), ('chr1:7587292:+', 1)]	proteinId=2298288;proteinId=2298290_promoter
ACAAAGGCGCTATTCAGTGT	ACACTGAATAGCGCCTTTGT	118	118	chr3	+	1498817	Single	104	5	[('chr3:1498817:+', 104), ('chr1:4721709:-', 1), ('chr2:2592533:+', 1), ('chr4:2914498:+', 1), ('chr1:3405865:-', 1), ('chr1:5770684:-', 1), ('chr5:3772661:+', 1), ('chr2:1296553:+', 1), ('chr1:8622989:+', 1), ('chr1:10013646:+', 1)]	proteinId=2062613
GTTTCGCCTGGCTCGAAACC	GGTTTCGAGCCAGGCGAAAC	17	17	chr3	-	2040886	Single	16	0	[('chr3:2040886:-', 16), ('chr1:611689:+', 1)]
TCCCGGTTAGCCACCCGGCG	CGCCGGGTGGCTAACCGGGA	11	11	chr5	-	1414087	Concat	9	1	[('chr5:1414087:-', 9), ('chr5:1673950:-', 1)]	proteinId=2308266
AATCCACGATGTACCGAAGC	GCTTCGGTACATCGTGGATT	247	247	chr7	-	2304143	Single	228	7	[('chr7:2304143:-', 228), ('chr7:2304142:-', 2), ('chr1:4412851:-', 1), ('chr1:7974718:+', 1), ('chr3:26889:+', 1), ('chr7:2304141:-', 1), ('chr3:2107619:-', 1), ('chr1:1562894:+', 1), ('chr3:4119766:+', 1), ('chr2:3780174:+', 1), ('chr7:1794759:+', 1), ('chr1:2303160:-', 1)]	proteinId=2312383_promoter;proteinId=2312385_promoter
AGCTTTCAGGAAGACGTGAC	GTCACGTCTTCCTGAAAGCT	1	1	chr7	+	2485587	Single	1	0	[('chr7:2485587:+', 1)]	proteinId=109078
TGACCCTTCTTTTATGCTTC	GAAGCATAAAAGAAGGGTCA	86	86	chr4	-	3400883	Single	76	2	[('chr4:3400883:-', 76), ('chr5:653511:-', 1), ('chr1:6199958:-', 1), ('chr3:2416675:+', 1), ('chr2:3726604:+', 1), ('chr4:3400882:-', 1), ('chr7:1024509:-', 1), ('chr4:2998278:-', 1), ('chr3:1835479:-', 1)]	proteinId=2307276
TTCTTATGAGATATGTGGGG	CCCCACATATCTCATAAGAA	26	26	chr2	-	696010	Single	23	1	[('chr2:696010:-', 23), ('chr1:9975288:+', 1), ('chr7:2934458:-', 1)]	proteinId=2300265
TTCGATAACTTGCGCACGTA	TACGTGCGCAAGTTATCGAA	5	5	chr2	-	2989850	Single	5	0	[('chr2:2989850:-', 5)]	proteinId=2078031
CAGTTTGTCATCCTGACCTT	AAGGTCAGGATGACAAACTG	12	12	chr3	+	4642632	Single	12	0	[('chr3:4642632:+', 12)]	proteinId=49393
CAGTAAAGTCTCCATGTGCT	AGCACATGGAGACTTTACTG	21	21	chr2	+	2679867	Single	20	1	[('chr2:2679867:+', 20)]	proteinId=46410_promoter
TGTCATGCTTCTATGCGGGA	TCCCGCATAGAAGCATGACA	117	117	chr1	-	5656419	Single	111	2	[('chr1:5656419:-', 111), ('chr1:4453499:-', 1), ('chr2:491125:+', 1), ('chr1:5656417:-', 1), ('chr1:8536818:-', 1)]	proteinId=114482
ATGTGCGACTGTTTTGTTTA	TAAACAAAACAGTCGCACAT	19	19	chr4	-	767298	Concat	13	6	[('chr4:767298:-', 13)]	proteinId=2315449
GTTTCCGGAGTGATGCGAAT	ATTCGCATCACTCCGGAAAC	233	233	chr2	-	2395934	Single	215	6	[('chr2:2395934:-', 215), ('chr2:4502728:+', 1), ('chr7:2796094:+', 1), ('chr6:3148935:-', 1), ('chr1:7275034:+', 1), ('chr1:4453499:-', 1), ('chr1:5512561:+', 1), ('chr2:291854:+', 1), ('chr7:2896517:-', 1), ('chr3:1904761:+', 1), ('chr7:749399:-', 1), ('chr6:497757:-', 1), ('chr3:2949454:+', 1)]	proteinId=2301261
TACGTCCAGTCCACAGCTCT	AGAGCTGTGGACTGGACGTA	3	3	chr1	-	3434698	Single	3	0	[('chr1:3434698:-', 3)]	proteinId=76690_promoter;proteinId=2295863_promoter
TTAGGAGATCGGGCTTATCC	GGATAAGCCCGATCTCCTAA	14	14	chr7	-	860591	Concat	11	2	[('chr7:860591:-', 11), ('chr2:1073372:+', 1)]
TTTCCAGATTGATTCACTCG	CGAGTGAATCAATCTGGAAA	121	121	chr7	+	2849429	Single	117	2	[('chr7:2849429:+', 117), ('chr1:8389650:+', 1), ('chr5:653511:-', 1)]	proteinId=2312687
CATGTTCGATCGACGGTAAC	GTTACCGTCGATCGAACATG	265	265	chr1	-	9248850	Single	234	9	[('chr1:9248850:-', 234), ('chr1:1892788:+', 2), ('chr1:954628:+', 1), ('chr1:6138485:+', 1), ('chr1:6202673:+', 1), ('chr4:1614007:-', 1), ('chr2:5162426:-', 1), ('chr1:2266535:-', 1), ('chr3:4062738:-', 1), ('chr2:2592533:+', 1), ('chr1:7750005:-', 1), ('chr1:9248783:+', 1), ('chr3:2824163:-', 1), ('chr2:4857726:+', 1), ('chr1:5129:+', 1), ('chr5:2230787:+', 1), ('chr1:7910307:+', 1), ('chr7:39…	proteinId=2299180
ACCGTGTTACGTCATCACCG	CGGTGATGACGTAACACGGT	62	62	chr1	-	5660984	Single	54	2	[('chr1:5660984:-', 54), ('chr1:4661291:-', 1), ('chr2:4327814:-', 1), ('chr5:3598891:+', 1), ('chr3:4119766:+', 1), ('chr1:3112771:-', 1), ('chr7:2406660:-', 1)]	proteinId=2297089
AACGTACGAGACTTGGGGCC	GGCCCCAAGTCTCGTACGTT	1	1	chr1	-	7439007	Single	1	0	[('chr1:7439007:-', 1)]
TTATATAGTGGAAGCTCTCC	GGAGAGCTTCCACTATATAA	1	1	chr2	+	1623667	Single	1	0	[('chr2:1623667:+', 1)]	proteinId=2125134_promoter;proteinId=2300779
GGGTCGATCACTCACTATGG	CCATAGTGAGTGATCGACCC	7	7	chr1	-	1724158	Concat	6	1	[('chr1:1724158:-', 6)]	proteinId=2294795
TCATCTATTTCCCTTTCCGC	GCGGAAAGGGAAATAGATGA	9	9	chr3	-	4897261	Single	9	0	[('chr3:4897261:-', 9)]
GAGTCATTACTTGCTGTTCG	CGAACAGCAAGTAATGACTC	1	1	chr6	-	2421310	Single	1	0	[('chr6:2421310:-', 1)]	proteinId=2310664
GATCAGAATTTGCATCCTTG	CAAGGATGCAAATTCTGATC	8	8	chr1	-	841216	Single	8	0	[('chr1:841216:-', 8)]
GAAAACATAGGGAGATGCAC	GTGCATCTCCCTATGTTTTC	86	86	chr4	+	494049	Single	76	2	[('chr4:494049:+', 76), ('chr7:2406660:-', 2), ('chr2:4663687:-', 1), ('chr3:1860976:-', 1), ('chr2:2477296:-', 1), ('chr1:6197463:+', 1), ('chr5:1161901:+', 1), ('chr1:6383044:-', 1)]	proteinId=69953_promoter;proteinId=2305926_promoter
GATGTGTGCTTCAACCACCC	GGGTGGTTGAAGCACACATC	2	2	chr1	-	9589583	Single	2	0	[('chr1:9589583:-', 2)]
TATAAGTTGTGTGCCTAGGG	CCCTAGGCACACAACTTATA	63	63	chr1	-	6613980	Single	56	5	[('chr1:6613980:-', 56), ('chr2:2955972:+', 1), ('chr2:1265125:-', 1)]	proteinId=2142157
GGGGACCAATCACCACATTG	CAATGTGGTGATTGGTCCCC	189	189	chr2	+	4179945	Single	167	5	[('chr2:4179945:+', 167), ('chr7:2406660:-', 2), ('chr1:3821780:-', 1), ('chr4:162042:-', 1), ('chr3:1914406:+', 1), ('chr1:5432859:-', 1), ('chr5:2633031:-', 1), ('chr7:1928216:+', 1), ('chr7:1024509:-', 1), ('chr1:6742818:+', 1), ('chr1:7750679:-', 1), ('chr1:9554108:-', 1), ('chr5:3325007:-', 1), ('chr3:3767034:+', 1), ('chr5:3030729:+', 1), ('chr1:6914244:-', 1), ('chr2:4179946:+', 1)]	proteinId=2302198_promoter;proteinId=2302201_promoter
TTTGATCTTTTCCTTATCGG	CCGATAAGGAAAAGATCAAA	7	7	chr2	-	4940183	Single	7	0	[('chr2:4940183:-', 7)]	proteinId=2302768_promoter
TCAGCAAGCACCGTCCTATC	GATAGGACGGTGCTTGCTGA	85	85	chr7	-	228144	Concat	33	49	[('chr7:228144:-', 33), ('chr1:10043766:+', 1), ('chr6:733284:-', 1), ('chr5:3199747:-', 1)]	proteinId=97120;proteinId=85595_promoter
CGGTCTACGTTCCTGCTCTG	CAGAGCAGGAACGTAGACCG	10	10	chr2	-	1330913	Single	10	0	[('chr2:1330913:-', 10)]	proteinId=2300584_promoter
TTACGCGAATGCTACCTTCC	GGAAGGTAGCATTCGCGTAA	1	1	chr7	-	2791314	Single	1	0	[('chr7:2791314:-', 1)]	proteinId=2312654_promoter
CTCAATTGGGTCCGTTCTTC	GAAGAACGGACCCAATTGAG	112	112	chr7	+	1777186	Single	102	4	[('chr7:1777186:+', 102), ('chr4:2189148:-', 1), ('chr6:2863705:-', 1), ('chr4:1634174:+', 1), ('chr7:2325040:-', 1), ('chr1:256828:+', 1), ('chr1:7624221:-', 1)]
AGTACCTGTTTGGTTTACTT	AAGTAAACCAAACAGGTACT	12	12	chr3	-	869879	Single	10	1	[('chr3:869879:-', 10), ('chr2:4904611:+', 1)]	proteinId=2303498_promoter;proteinId=2303495_promoter
ATTGTTATGCACTTTATCAA	TTGATAAAGTGCATAACAAT	109	109	chr5	-	3426747	Single	100	2	[('chr5:3426747:-', 100), ('chr1:170029:-', 1), ('chr5:3426744:-', 1), ('chr1:2175833:+', 1), ('chr2:382621:+', 1), ('chr4:790317:-', 1), ('chr6:1939365:-', 1), ('chr3:1548794:-', 1)]
GCCGACGATAATGCTAAATC	GATTTAGCATTATCGTCGGC	99	99	chr2	+	5386631	Single	90	2	[('chr2:5386631:+', 90), ('chr4:1614007:-', 1), ('chr7:1659856:+', 1), ('chr1:6347373:+', 1), ('chr3:2965562:-', 1), ('chr1:429482:+', 1), ('chr6:3543388:-', 1), ('chr3:2141773:+', 1)]
GAATCAGTTAGTGCTCCACT	AGTGGAGCACTAACTGATTC	64	64	chr4	-	2340641	Single	61	2	[('chr4:2340641:-', 61), ('chr2:491125:+', 1)]	proteinId=2315566_promoter
AGAGCTAGTGTTTCGGTTTC	GAAACCGAAACACTAGCTCT	1	1	chr4	+	2192106	Single	1	0	[('chr4:2192106:+', 1)]	proteinId=2081294
GAATAATAGGCGCTTGCGGG	CCCGCAAGCGCCTATTATTC	8	8	chr1	+	5348846	Single	8	0	[('chr1:5348846:+', 8)]	proteinId=2296962_promoter
ATTTTTCCTTGAGCACTCTG	CAGAGTGCTCAAGGAAAAAT	112	112	chr5	+	3799677	Single	100	3	[('chr5:3799677:+', 100), ('chr4:2872921:-', 2), ('chr5:3799676:+', 1), ('chr1:7342878:-', 1), ('chr1:4452506:+', 1), ('chr5:2281445:-', 1), ('chr1:8295228:+', 1), ('chr1:6411455:+', 1), ('chr7:2433764:-', 1)]	proteinId=2309470_promoter
ACGGCGTATCCTGCCAGTAA	TTACTGGCAGGATACGCCGT	20	20	chr3	-	3765742	Single	19	0	[('chr3:3765742:-', 19), ('chr1:7652856:-', 1)]
CCCTGACCTTGAGGCGTCTA	TAGACGCCTCAAGGTCAGGG	168	168	chr1	+	6202673	Single	151	4	[('chr1:6202673:+', 151), ('chr4:2256712:-', 2), ('chr1:7436906:+', 1), ('chr4:1251339:-', 1), ('chr5:1667140:-', 1), ('chr4:2704863:+', 1), ('chr1:242927:-', 1), ('chr7:2304143:-', 1), ('chr1:9401036:-', 1), ('chr1:6202675:+', 1), ('chr2:4314401:+', 1), ('chr3:291875:+', 1), ('chr2:491125:+', 1)]	proteinId=2297347
TGCTGCCCCAGTAGTTAACA	TGTTAACTACTGGGGCAGCA	91	91	chr1	+	8565372	Single	85	2	[('chr1:8565372:+', 85), ('chr2:1425586:-', 1), ('chr1:2409827:+', 1), ('chr4:1625473:+', 1), ('chr2:4314401:+', 1)]	proteinId=2298773_promoter
GCGTGCTGTTTAAGCCTGCG	CGCAGGCTTAAACAGCACGC	9	9	chr3	-	1375105	Concat	8	1	[('chr3:1375105:-', 8)]	proteinId=2303804
CCAAACGTACAGGCGCCCTA	TAGGGCGCCTGTACGTTTGG	1	1	chr2	-	2433406	Single	1	0	[('chr2:2433406:-', 1)]	proteinId=79171
ACTATACCCTATCACTTTTG	CAAAAGTGATAGGGTATAGT	56	56	chr2	-	1198202	Single	52	1	[('chr2:1198202:-', 52), ('chr1:9127769:+', 1), ('chr2:4327814:-', 1), ('chr6:72928:-', 1)]	proteinId=66338_promoter
ATGCATTGGGGCGTTGCCGA	TCGGCAACGCCCCAATGCAT	1	1	chr1	+	9179919	Single	1	0	[('chr1:9179919:+', 1)]	proteinId=2299145
TTGCCGGTCCGGGGCAGTAC	GTACTGCCCCGGACCGGCAA	10	10	chr1	-	5014417	Single	9	0	[('chr1:5014417:-', 9), ('chr5:2945900:+', 1)]	proteinId=2313775_promoter;proteinId=2296798
CGGCACCACTCCCCGACTCA	TGAGTCGGGGAGTGGTGCCG	17	17	chr1	-	8598250	Single	17	0	[('chr1:8598250:-', 17)]
TGTGTAGGTCTGAACCAGTT	AACTGGTTCAGACCTACACA	3	3	chr5	+	1232625	Single	3	0	[('chr5:1232625:+', 3)]	proteinId=2144658
AAATCTGTGGCTTGGCACTC	GAGTGCCAAGCCACAGATTT	54	54	chr1	-	3515668	Single	50	1	[('chr1:3515668:-', 50), ('chr3:2984196:+', 1), ('chr5:2732047:-', 1), ('chr1:7250456:+', 1)]	proteinId=2295908
ATATAATACCGACACGCTAT	ATAGCGTGTCGGTATTATAT	4	4	chr2	-	1201602	Single	4	0	[('chr2:1201602:-', 4)]	proteinId=2058064
GGGGTGAGGACCGGGACACA	TGTGTCCCGGTCCTCACCCC	253	253	chr4	+	3081933	Single	229	6	[('chr4:3081933:+', 229), ('chr4:3081935:+', 2), ('chr3:5017578:-', 1), ('chr1:105687:+', 1), ('chr5:2602384:+', 1), ('chr1:9976098:+', 1), ('chr6:3011359:+', 1), ('chr2:2761118:-', 1), ('chr1:182855:-', 1), ('chr2:4291019:-', 1), ('chr1:821916:+', 1), ('chr1:972680:+', 1), ('chr1:6914244:-', 1), ('chr7:3049939:+', 1), ('chr3:2141768:+', 1), ('chr1:7751172:+', 1), ('chr6:3058874:-', 1), ('chr7:20…	proteinId=94826
CTCAGGAAAGGCCCGATAAA	TTTATCGGGCCTTTCCTGAG	8	8	chr1	+	9121452	Single	8	0	[('chr1:9121452:+', 8)]	proteinId=2299109_promoter
TTCGGTGCACGTGCAAACTC	GAGTTTGCACGTGCACCGAA	5	5	chr2	+	5080778	Single	5	0	[('chr2:5080778:+', 5)]	proteinId=2302880
TGAACACGGCATGCGCAGCT	AGCTGCGCATGCCGTGTTCA	22	22	chr7	+	723355	Single	20	1	[('chr7:723355:+', 20), ('chr6:587595:+', 1)]	proteinId=2311423_promoter
GACAAGCGATCGTTGGGCTT	AAGCCCAACGATCGCTTGTC	4	4	chr4	-	1238919	Concat	3	1	[('chr4:1238919:-', 3)]
GTTAGGTTTGGCGTTTTTAA	TTAAAAACGCCAAACCTAAC	26	26	chr6	-	1268994	Concat	12	13	[('chr6:1268994:-', 12), ('chr5:3772661:+', 1)]	proteinId=2310167
TATTTGACATTGGGGTGACT	AGTCACCCCAATGTCAAATA	184	184	chr3	+	2413694	Single	160	9	[('chr3:2413694:+', 160), ('chr1:1633271:+', 1), ('chr7:708467:-', 1), ('chr1:6578314:-', 1), ('chr1:4412851:-', 1), ('chr5:4151154:-', 1), ('chr1:131704:+', 1), ('chr2:5064048:+', 1), ('chr2:4663687:-', 1), ('chr6:983360:-', 1), ('chr2:4327814:-', 1), ('chr1:3082634:+', 1), ('chr1:212137:+', 1), ('chr7:2406660:-', 1), ('chr2:4379669:-', 1), ('chr2:4179945:+', 1)]
GTCACATGTATGATGTAGGC	GCCTACATCATACATGTGAC	12	12	chr1	-	251965	Single	10	1	[('chr1:251965:-', 10), ('chr7:992553:-', 1)]	proteinId=2294074
CTTCTTCCGTGTACTACTAT	ATAGTAGTACACGGAAGAAG	66	66	chr1	+	9166775	Single	64	0	[('chr1:9166775:+', 64), ('chr2:291854:+', 1), ('chr4:3047278:-', 1)]	proteinId=2299136
GCACAGACGGTCCTTGTCCG	CGGACAAGGACCGTCTGTGC	13	13	chr1	+	2175833	Concat	10	2	[('chr1:2175833:+', 10), ('chr5:2602384:+', 1)]	proteinId=2295130_promoter
ATCACTTGAGAGTACCCTCT	AGAGGGTACTCTCAAGTGAT	1	1	chr1	-	212113	Single	1	0	[('chr1:212113:-', 1)]	proteinId=2313252_promoter
TCGTAAGGTCGCTTTCAGGA	TCCTGAAAGCGACCTTACGA	4	4	chr3	+	892363	Single	4	0	[('chr3:892363:+', 4)]	proteinId=2303508
AGGTTCATAGATGTGTAAAC	GTTTACACATCTATGAACCT	16	16	chr3	+	2500074	Single	15	1	[('chr3:2500074:+', 15)]	proteinId=2304509
AAACTGAAGACGTCGTTATT	AATAACGACGTCTTCAGTTT	2	2	chr1	-	9068200	Single	2	0	[('chr1:9068200:-', 2)]	proteinId=2142488_promoter
ACACCCAGCTCCCGCCGCAA	TTGCGGCGGGAGCTGGGTGT	114	114	chr7	-	3115040	Single	98	6	[('chr7:3115040:-', 98), ('chr7:2922712:-', 2), ('chr1:7250456:+', 1), ('chr1:2649290:+', 1), ('chr2:4719224:+', 1), ('chr1:4453499:-', 1), ('chr1:6914244:-', 1), ('chr7:2406660:-', 1), ('chr2:5164167:+', 1), ('chr1:8956139:+', 1)]	proteinId=2312869
CGTCACTCTAGGCTTGTATC	GATACAAGCCTAGAGTGACG	12	12	chr2	-	2113563	Single	11	1	[('chr2:2113563:-', 11)]	proteinId=79327_promoter
ACCTAAGTACTTTAATTTAT	ATAAATTAAAGTACTTAGGT	1	1	chr4	-	1896075	Single	1	0	[('chr4:1896075:-', 1)]
TAGTGGCTTGCCCCTTTAGA	TCTAAAGGGGCAAGCCACTA	29	29	chr2	-	2720688	Single	27	0	[('chr2:2720688:-', 27), ('chr1:9216212:-', 1), ('chr1:3446312:+', 1)]
GCAGTTATCAGTTTTTCTAT	ATAGAAAAACTGATAACTGC	6	6	chr2	+	3655156	Concat	2	4	[('chr2:3655156:+', 2)]	proteinId=2301846
TAGTGCACTATACTCGCCAT	ATGGCGAGTATAGTGCACTA	8	8	chr1	-	7797598	Single	8	0	[('chr1:7797598:-', 8)]	proteinId=2298287
GCGATCAGTTATTATACGCA	TGCGTATAATAACTGATCGC	81	81	chr5	-	2635211	Single	73	5	[('chr5:2635211:-', 73), ('chr1:4548969:+', 1), ('chr6:2863705:-', 1), ('chr3:4887708:-', 1)]
CGTAGAGTTGTTCGCCTGGG	CCCAGGCGAACAACTCTACG	14	14	chr2	-	2716633	Concat	10	3	[('chr2:2716633:-', 10), ('chr2:4314401:+', 1)]
GTGCTGTAGTTGCAGCTATC	GATAGCTGCAACTACAGCAC	1	1	chr4	+	2668873	Single	1	0	[('chr4:2668873:+', 1)]	proteinId=2306934
GGTGTCAAAATTATAGCGTG	CACGCTATAATTTTGACACC	27	27	chr6	+	3675749	Single	25	1	[('chr6:3675749:+', 25), ('chr2:291854:+', 1)]	proteinId=39233_promoter
AATACGGGTCAACTCAGAAG	CTTCTGAGTTGACCCGTATT	24	24	chr1	-	228933	Single	23	1	[('chr1:228933:-', 23)]	proteinId=2054076_promoter
TCCTTGAAATTGTACGAATT	AATTCGTACAATTTCAAGGA	227	227	chr1	+	5512561	Single	212	3	[('chr1:5512561:+', 212), ('chr1:1375736:+', 3), ('chr5:3034425:-', 1), ('chr1:3482594:+', 1), ('chr7:2801078:+', 1), ('chr1:7174999:+', 1), ('chr1:676973:+', 1), ('chr7:495661:+', 1), ('chr7:2798461:+', 1), ('chr4:3400883:-', 1), ('chr5:2576226:+', 1)]
CTTTCCAAACCTCTGCAATG	CATTGCAGAGGTTTGGAAAG	58	58	chr2	+	2129410	Single	53	1	[('chr2:2129410:+', 53), ('chr4:2671232:-', 1), ('chr3:4887708:-', 1), ('chr1:3378926:-', 1), ('chr2:2651713:-', 1)]	proteinId=2301088
CCAATCCGAATGCTAATCAT	ATGATTAGCATTCGGATTGG	2	2	chr1	-	6346225	Single	2	0	[('chr1:6346225:-', 2)]	proteinId=2297411_promoter
AAAAGTAGACAGGCTATTGA	TCAATAGCCTGTCTACTTTT	47	47	chr3	+	2631311	Single	45	0	[('chr3:2631311:+', 45), ('chr5:2602384:+', 1), ('chr7:2494045:+', 1)]	proteinId=2304593
TGTTCACCCTCGTCTGTTTG	CAAACAGACGAGGGTGAACA	4	4	chr1	+	1796912	Single	4	0	[('chr1:1796912:+', 4)]	proteinId=2294858_promoter;proteinId=2294860_promoter
CGGGCCTCGAAATTGCGGGA	TCCCGCAATTTCGAGGCCCG	95	95	chr3	+	1633280	Single	84	3	[('chr3:1633280:+', 84), ('chr3:1633282:+', 2), ('chr1:987112:-', 1), ('chr7:2325040:-', 1), ('chr2:4967767:-', 1), ('chr6:1914656:-', 1), ('chr3:830648:+', 1), ('chr3:1633281:+', 1)]	proteinId=2118116
CCCATCTTATGGACACACCA	TGGTGTGTCCATAAGATGGG	134	134	chr6	+	965591	Single	126	2	[('chr6:965591:+', 126), ('chr1:7436906:+', 1), ('chr2:491125:+', 1), ('chr3:2416675:+', 1), ('chr6:3148935:-', 1), ('chr5:1673950:-', 1), ('chr7:786261:+', 1)]	proteinId=2310016_promoter
AACTAGTTAGTATGCACTAC	GTAGTGCATACTAACTAGTT	46	46	chr1	+	7769079	Single	42	0	[('chr1:7769079:+', 42), ('chr6:497757:-', 2), ('chr2:2116422:+', 1), ('chr1:5668355:-', 1)]
CTTGAAAAAGAGCTCGATGC	GCATCGAGCTCTTTTTCAAG	34	34	chr4	-	1411789	Single	32	2	[('chr4:1411789:-', 32)]	proteinId=108317
AACTGTTGGATTTGGGATGA	TCATCCCAAATCCAACAGTT	10	10	chr4	+	708125	Concat	9	1	[('chr4:708125:+', 9)]
CGGCCTGTCATTGGAAACCT	AGGTTTCCAATGACAGGCCG	105	105	chr7	+	1120019	Single	99	0	[('chr7:1120019:+', 99), ('chr7:2325040:-', 1), ('chr1:7436906:+', 1), ('chr2:1855143:+', 1), ('chr3:2107619:-', 1), ('chr6:1152798:+', 1), ('chr7:1120020:+', 1)]	proteinId=2311665
CCAAGTTCGGCGATGACGCA	TGCGTCATCGCCGAACTTGG	110	110	chr6	-	3202437	Single	96	4	[('chr6:3202437:-', 96), ('chr7:495661:+', 1), ('chr2:4327814:-', 1), ('chr6:983360:-', 1), ('chr1:8833132:-', 1), ('chr2:4314401:+', 1), ('chr6:3202434:-', 1), ('chr2:2395934:-', 1), ('chr7:1120019:+', 1), ('chr5:1675129:+', 1), ('chr7:3664464:-', 1)]	proteinId=2069205
GTCTTGTGAGCTTATCCGAT	ATCGGATAAGCTCACAAGAC	13	13	chr1	+	8695224	Single	13	0	[('chr1:8695224:+', 13)]
AAGAACCACCTGGATGTACG	CGTACATCCAGGTGGTTCTT	1	1	chr4	-	1996398	Single	1	0	[('chr4:1996398:-', 1)]	proteinId=2306488
CGTATCGCTAACGTATTCGA	TCGAATACGTTAGCGATACG	35	35	chr6	-	2605520	Single	30	3	[('chr6:2605520:-', 30), ('chr3:3546069:+', 1), ('chr1:8977989:-', 1)]	proteinId=2310736
CTTATTACGGAGTCAATCGT	ACGATTGACTCCGTAATAAG	26	26	chr7	+	1760794	Concat	22	3	[('chr7:1760794:+', 22), ('chr2:3539420:+', 1)]	proteinId=2311998
TAGGTCCTCTCACGTTACTC	GAGTAACGTGAGAGGACCTA	61	61	chr1	+	3111505	Concat	30	28	[('chr1:3111505:+', 30), ('chr2:4661375:+', 1), ('chr3:2995925:-', 1), ('chr5:1770755:-', 1)]
ATTGATGCAATTCTGCCCAA	TTGGGCAGAATTGCATCAAT	18	18	chr4	+	3205506	Single	17	1	[('chr4:3205506:+', 17)]
TTCTATACGTAGGGATCTGA	TCAGATCCCTACGTATAGAA	9	9	chr2	+	4077884	Single	9	0	[('chr2:4077884:+', 9)]	proteinId=2302119_promoter
GATTATTTGCTGGCGTCCAT	ATGGACGCCAGCAAATAATC	1	1	chr2	+	667373	Single	1	0	[('chr2:667373:+', 1)]
ATCGTAGTGTGGCCACCTAT	ATAGGTGGCCACACTACGAT	59	59	chr6	+	2236720	Single	55	2	[('chr6:2236720:+', 55), ('chr4:1402998:+', 1), ('chr1:7436906:+', 1)]	proteinId=2310539_promoter
GCCGATAGGTGACAGATGAC	GTCATCTGTCACCTATCGGC	10	10	chr6	-	2593359	Single	10	0	[('chr6:2593359:-', 10)]	proteinId=2316331_promoter
AAACGCCCGGCCTCACTAGC	GCTAGTGAGGCCGGGCGTTT	4	4	chr2	+	3832301	Single	4	0	[('chr2:3832301:+', 4)]	proteinId=2090929
TGGGTTCCCGCCCAATTAAT	ATTAATTGGGCGGGAACCCA	37	37	chr1	+	1779519	Concat	28	7	[('chr1:1779519:+', 28), ('chr2:3759614:+', 1), ('chr2:1553014:+', 1)]	proteinId=2294840_promoter
CATCCCCATATATGTCTGCG	CGCAGACATATATGGGGATG	121	121	chr1	+	9360767	Single	112	4	[('chr1:9360767:+', 112), ('chr1:7250456:+', 1), ('chr1:7436906:+', 1), ('chr7:1840741:-', 1), ('chr2:4663687:-', 1), ('chr3:3722059:-', 1)]	proteinId=2299273_promoter
GTTCGAGTGTCGCAAATATT	AATATTTGCGACACTCGAAC	19	19	chr1	+	7197301	Single	17	1	[('chr1:7197301:+', 17), ('chr4:2283547:-', 1)]	proteinId=2107516
ATCCTCTTACCTTCTGGACC	GGTCCAGAAGGTAAGAGGAT	13	13	chr3	-	20434	Single	12	1	[('chr3:20434:-', 12)]	proteinId=81753_promoter;proteinId=111741_promoter
TAGTAGGTAGTTAACTTACT	AGTAAGTTAACTACCTACTA	48	48	chr7	+	2260167	Single	47	0	[('chr7:2260167:+', 47), ('chr5:1675129:+', 1)]	proteinId=2312351
TCTCCCTCATTAGGCTGTAA	TTACAGCCTAATGAGGGAGA	17	17	chr2	-	1247781	Single	17	0	[('chr2:1247781:-', 17)]	proteinId=2300531
AGTAACAGTCCCGGGGTTAA	TTAACCCCGGGACTGTTACT	12	12	chr7	-	2248220	Concat	10	2	[('chr7:2248220:-', 10)]	proteinId=2312347_promoter
CTCTGCACTTCGGGAAGGGC	GCCCTTCCCGAAGTGCAGAG	1	1	chr7	-	1576633	Single	1	0	[('chr7:1576633:-', 1)]	proteinId=2311886_promoter
TAAGGGACAGCTCGTAGATC	GATCTACGAGCTGTCCCTTA	35	35	chr3	-	2097321	Single	31	2	[('chr3:2097321:-', 31), ('chr1:761707:+', 1), ('chr1:212113:-', 1)]
CTTGTGTCTACATACTTATA	TATAAGTATGTAGACACAAG	57	57	chr5	+	1716818	Single	55	0	[('chr5:1716818:+', 55), ('chr3:2824163:-', 1), ('chr1:1633271:+', 1)]	proteinId=96041
TATCTTGCGACTCCATAGAG	CTCTATGGAGTCGCAAGATA	76	76	chr4	+	425807	Single	68	2	[('chr4:425807:+', 68), ('chr1:1022354:-', 1), ('chr1:9216225:+', 1), ('chr7:436805:+', 1), ('chr1:10690200:-', 1), ('chr3:3640937:-', 1), ('chr2:1800694:+', 1)]
TCTTGGAACCGAGCTACGGA	TCCGTAGCTCGGTTCCAAGA	13	13	chr4	+	1278171	Single	13	0	[('chr4:1278171:+', 13)]	proteinId=2306157_promoter
AAGGATGTGTTCGGGCAACA	TGTTGCCCGAACACATCCTT	1	1	chr5	-	2635211	Single	1	0	[('chr5:2635211:-', 1)]
GTAGGACTGAGATCCGTAAT	ATTACGGATCTCAGTCCTAC	29	29	chr1	+	559150	Concat	23	6	[('chr1:559150:+', 23)]
ACGTCAAGATGCTATAATAC	GTATTATAGCATCTTGACGT	5	5	chr1	-	8774124	Single	5	0	[('chr1:8774124:-', 5)]	proteinId=2298895
CGGTGAGACCAGTCCGCTGC	GCAGCGGACTGGTCTCACCG	78	78	chr1	+	7512862	Concat	60	12	[('chr1:7512862:+', 60), ('chr1:8295228:+', 1), ('chr1:3446308:-', 1), ('chr3:4155244:-', 1), ('chr5:2602384:+', 1), ('chr2:3539420:+', 1), ('chr3:2963746:-', 1)]
CTTAGGTCACTACACAACCC	GGGTTGTGTAGTGACCTAAG	19	19	chr2	+	4438856	Single	19	0	[('chr2:4438856:+', 19)]
CCATTGCAATGCATACGTTA	TAACGTATGCATTGCAATGG	61	61	chr1	+	2409827	Single	53	3	[('chr1:2409827:+', 53), ('chr5:2455280:+', 1), ('chr4:2914498:+', 1), ('chr3:1904761:+', 1), ('chr7:1381567:-', 1), ('chr2:728380:-', 1)]	proteinId=2295331;proteinId=62593_promoter
GACTTATGCGGACATTTCGC	GCGAAATGTCCGCATAAGTC	26	26	chr1	+	681193	Single	25	1	[('chr1:681193:+', 25)]	proteinId=2122038
ACTCCTGGGGGCGTAACAGT	ACTGTTACGCCCCCAGGAGT	11	11	chr1	+	592777	Single	11	0	[('chr1:592777:+', 11)]
CAACACCCCGCGCTCTAGGG	CCCTAGAGCGCGGGGTGTTG	26	26	chr2	-	3811246	Single	26	0	[('chr2:3811246:-', 26)]
ACGCACTTGGCTCTTTGATC	GATCAAAGAGCCAAGTGCGT	71	71	chr4	-	362424	Single	64	1	[('chr4:362424:-', 64), ('chr6:3543388:-', 2), ('chr1:2286312:-', 1), ('chr1:1276157:-', 1), ('chr2:4813835:+', 1), ('chr4:362422:-', 1)]
TCATTTCTCGTTTTGAATGT	ACATTCAAAACGAGAAATGA	8	8	chr5	+	2367920	Single	8	0	[('chr5:2367920:+', 8)]	proteinId=2308647_promoter
GTTTCGTTCTCTGTGTTGGC	GCCAACACAGAGAACGAAAC	6	6	chr7	-	603890	Single	6	0	[('chr7:603890:-', 6)]
CTTTTGGACTTATCTGTGGC	GCCACAGATAAGTCCAAAAG	8	8	chr1	+	5082228	Single	8	0	[('chr1:5082228:+', 8)]	proteinId=2296820
ACAGTTCCGCTAAAGACCCG	CGGGTCTTTAGCGGAACTGT	1	1	chr4	+	1798465	Single	1	0	[('chr4:1798465:+', 1)]
CTTTGTCCGACGGTATATAG	CTATATACCGTCGGACAAAG	4	4	chr3	-	1978572	Concat	3	1	[('chr3:1978572:-', 3)]	proteinId=2304250_promoter
GAGACTTTTGATAATTATCT	AGATAATTATCAAAAGTCTC	6	6	chr1	+	676973	Single	6	0	[('chr1:676973:+', 6)]	proteinId=2131445_promoter;proteinId=2294218
TAACATTATACGCTCCAAAT	ATTTGGAGCGTATAATGTTA	12	12	chr7	-	867115	Concat	10	2	[('chr7:867115:-', 10)]	proteinId=2311517_promoter;proteinId=57924_promoter
CTTTTTGCACTTCTCCAGAG	CTCTGGAGAAGTGCAAAAAG	14	14	chr5	-	3062535	Single	12	1	[('chr5:3062535:-', 12), ('chr5:3426664:-', 1)]	proteinId=2309010_promoter
TCATTAATGCTATGTGCATT	AATGCACATAGCATTAATGA	6	6	chr6	+	3448617	Concat	5	1	[('chr6:3448617:+', 5)]	proteinId=2310983_promoter;proteinId=2310984
GACAACCTTATTGTAGGTCA	TGACCTACAATAAGGTTGTC	2	2	chr1	-	1382957	Single	2	0	[('chr1:1382957:-', 2)]	proteinId=62052_promoter
ACTTGCGCACGGTTGCATAA	TTATGCAACCGTGCGCAAGT	7	7	chr5	-	2318352	Single	7	0	[('chr5:2318352:-', 7)]	proteinId=2308614_promoter
GGAAGCCCCCCCTTAGGTTA	TAACCTAAGGGGGGGCTTCC	63	63	chr1	-	4412851	Single	60	0	[('chr1:4412851:-', 60), ('chr1:10013646:+', 1), ('chr2:1889481:+', 1), ('chr7:1943029:-', 1)]	proteinId=2296472_promoter
CGGGTCTTGGATCATCCACG	CGTGGATGATCCAAGACCCG	26	26	chr7	-	403356	Single	24	0	[('chr7:403356:-', 24), ('chr7:403352:-', 1), ('chr2:4504293:+', 1)]	proteinId=72833_promoter
AACGTCTTCCATTACTCTGA	TCAGAGTAATGGAAGACGTT	1	1	chr1	-	1260837	Single	1	0	[('chr1:1260837:-', 1)]	proteinId=2294503_promoter;proteinId=2313329_promoter
TGTGGATATGGGCGGATATG	CATATCCGCCCATATCCACA	33	33	chr1	+	4958805	Single	29	2	[('chr1:4958805:+', 29), ('chr2:1751846:+', 1), ('chr3:1350379:+', 1)]	proteinId=114376_promoter
CCCCTCTGAAATGGCATCGA	TCGATGCCATTTCAGAGGGG	25	25	chr3	+	1602205	Single	24	1	[('chr3:1602205:+', 24)]	proteinId=2315106_promoter;proteinId=2303950_promoter
CGCTTTTTTCTGCCTCACTC	GAGTGAGGCAGAAAAAAGCG	2	2	chr1	-	8630654	Single	2	0	[('chr1:8630654:-', 2)]	proteinId=2298825
CGGTCAACATACACATGCAC	GTGCATGTGTATGTTGACCG	18	18	chr1	+	5525563	Single	17	0	[('chr1:5525563:+', 17), ('chr1:3053527:+', 1)]
GTCCTTACTTCGCATGTGTA	TACACATGCGAAGTAAGGAC	47	47	chr3	+	3647213	Single	45	0	[('chr3:3647213:+', 45), ('chr2:2194574:-', 1), ('chr3:2887674:-', 1)]
TTAGTCATGAGGGGTTTTAT	ATAAAACCCCTCATGACTAA	103	103	chr4	-	1251339	Single	94	3	[('chr4:1251339:-', 94), ('chr4:1861183:+', 1), ('chr7:606131:+', 1), ('chr3:1924184:-', 1), ('chr1:1529669:-', 1), ('chr2:5364748:+', 1), ('chr1:4958805:+', 1)]
TCTATGTTTCTCGTGACGAC	GTCGTCACGAGAAACATAGA	16	16	chr4	-	2629713	Single	16	0	[('chr4:2629713:-', 16)]	proteinId=2306903
ACGGCTGACCGGAACCAGCC	GGCTGGTTCCGGTCAGCCGT	11	11	chr2	+	4592311	Single	10	1	[('chr2:4592311:+', 10)]	proteinId=2302494
AAGAATTTATGCAGCTCATT	AATGAGCTGCATAAATTCTT	26	26	chr2	+	5103529	Single	25	1	[('chr2:5103529:+', 25)]	proteinId=2302907_promoter;proteinId=114710_promoter
CGCTTTAATTTGTTTTGCTT	AAGCAAAACAAATTAAAGCG	64	64	chr5	-	3010730	Single	61	0	[('chr5:3010730:-', 61), ('chr5:2602384:+', 1), ('chr1:5377579:+', 1), ('chr3:1015757:-', 1)]
GGACGGTAGAAAGCCATAGT	ACTATGGCTTTCTACCGTCC	1	1	chr4	+	2004210	Single	1	0	[('chr4:2004210:+', 1)]	proteinId=2306491
CAGGCCTGGAGCTCCCTTGT	ACAAGGGAGCTCCAGGCCTG	113	113	chr5	+	3155443	Single	105	1	[('chr5:3155443:+', 105), ('chr2:4615700:+', 1), ('chr7:3393371:-', 1), ('chr1:5994872:-', 1), ('chr5:3390553:+', 1), ('chr4:1411789:-', 1), ('chr4:2914498:+', 1), ('chr5:3155441:+', 1)]	proteinId=108565
CATTACAGTTCCGCTTGCCT	AGGCAAGCGGAACTGTAATG	30	30	chr1	-	3263180	Single	28	1	[('chr1:3263180:-', 28), ('chr6:1914656:-', 1)]	proteinId=2141686
TTGTGCGCCCTTACTTCCTT	AAGGAAGTAAGGGCGCACAA	1	1	chr3	-	3037335	Single	1	0	[('chr3:3037335:-', 1)]	proteinId=67390
TATCTTGTCTGTCCGTCTAG	CTAGACGGACAGACAAGATA	1	1	chr2	+	2955972	Single	1	0	[('chr2:2955972:+', 1)]	proteinId=2301575_promoter
CCAATCTACCGACTAACTAT	ATAGTTAGTCGGTAGATTGG	1	1	chr3	+	3060467	Single	1	0	[('chr3:3060467:+', 1)]	proteinId=2304797
GAACGATCCTGCTGGGGTTA	TAACCCCAGCAGGATCGTTC	148	148	chr1	+	4328966	Single	133	6	[('chr1:4328966:+', 133), ('chr1:8389650:+', 1), ('chr1:9216212:-', 1), ('chr3:1290291:-', 1), ('chr1:647872:-', 1), ('chr1:8571608:+', 1), ('chr2:470383:-', 1), ('chr1:954628:+', 1), ('chr1:2068221:+', 1), ('chr1:5512561:+', 1)]
AACGGTCAGGCCACTCCAGC	GCTGGAGTGGCCTGACCGTT	25	25	chr6	+	1902122	Single	24	1	[('chr6:1902122:+', 24)]	proteinId=2310428
TGCTGGGTTTTCGGAACGTA	TACGTTCCGAAAACCCAGCA	1	1	chr1	+	1740701	Single	1	0	[('chr1:1740701:+', 1)]	proteinId=2294811_promoter;proteinId=2294810_promoter
AGCTTTACGCTTGGTCAATT	AATTGACCAAGCGTAAAGCT	10	10	chr7	-	1556323	Single	9	0	[('chr7:1556323:-', 9), ('chr1:8817083:-', 1)]	proteinId=2140896_promoter
CTACCCGTTGTATGGATCTT	AAGATCCATACAACGGGTAG	1	1	chr5	-	3454685	Single	1	0	[('chr5:3454685:-', 1)]	proteinId=2309321_promoter
GGTAATCGGTAAAGGGGTCA	TGACCCCTTTACCGATTACC	5	5	chr6	-	2110278	Concat	3	2	[('chr6:2110278:-', 3)]	proteinId=2068800
CGTTTTGATGTCGTTAAATT	AATTTAACGACATCAAAACG	3	3	chr2	+	4788117	Single	3	0	[('chr2:4788117:+', 3)]	proteinId=64792_promoter
CTTGTTTCATCATTATCCGT	ACGGATAATGATGAAACAAG	28	28	chr3	-	1889299	Single	26	2	[('chr3:1889299:-', 26)]	proteinId=2304154_promoter
AGAGCGACCCCTCCTAGATA	TATCTAGGAGGGGTCGCTCT	4	4	chr4	+	1224512	Single	4	0	[('chr4:1224512:+', 4)]	proteinId=2306143_promoter;proteinId=2306141_promoter
TGCAAATCCGTATTCGGGGT	ACCCCGAATACGGATTTGCA	25	25	chr1	-	10485421	Single	25	0	[('chr1:10485421:-', 25)]	proteinId=2299745_promoter
CGCTTTTAGCAGTTGAGGAT	ATCCTCAACTGCTAAAAGCG	37	37	chr3	+	784418	Concat	19	16	[('chr3:784418:+', 19), ('chr1:7572756:-', 1), ('chr3:1300984:+', 1)]	proteinId=50303
CTACTGCTTGGCGAACTTTA	TAAAGTTCGCCAAGCAGTAG	21	21	chr5	+	2959464	Single	20	0	[('chr5:2959464:+', 20), ('chr5:1397814:-', 1)]	proteinId=2308944_promoter
CAATTTGCAATGGCCATCCG	CGGATGGCCATTGCAAATTG	180	180	chr3	-	2369427	Single	165	6	[('chr3:2369427:-', 165), ('chr1:212113:-', 1), ('chr4:253737:-', 1), ('chr1:1360338:+', 1), ('chr3:1386264:-', 1), ('chr1:6914474:+', 1), ('chr3:1482101:-', 1), ('chr3:3379700:-', 1), ('chr1:1022354:-', 1), ('chr3:3644329:-', 1)]	proteinId=2315189
CGCAAGGATGGCTGCATCGG	CCGATGCAGCCATCCTTGCG	35	35	chr1	+	6507721	Single	31	2	[('chr1:6507721:+', 31), ('chr4:2404816:+', 1), ('chr1:9216225:+', 1)]
GGCTGATACTGAGCACGGAT	ATCCGTGCTCAGTATCAGCC	23	23	chr2	-	5023628	Single	22	0	[('chr2:5023628:-', 22), ('chr7:1777186:+', 1)]	proteinId=47994_promoter
ATGTCGGGAAGGTTCGCCAA	TTGGCGAACCTTCCCGACAT	12	12	chr2	+	2189621	Single	12	0	[('chr2:2189621:+', 12)]	proteinId=2301118
CCTTGCCCTGATCGGCCTTC	GAAGGCCGATCAGGGCAAGG	13	13	chr7	-	3969039	Single	13	0	[('chr7:3969039:-', 13)]
CGTAAAGACTTGGATGGTTA	TAACCATCCAAGTCTTTACG	35	35	chr2	-	3706137	Single	32	0	[('chr2:3706137:-', 32), ('chr3:1774890:+', 1), ('chr2:2127607:+', 1), ('chr7:2406658:-', 1)]
CTTCAATGTGAAATATTTTT	AAAAATATTTCACATTGAAG	4	4	chr1	+	105687	Single	4	0	[('chr1:105687:+', 4)]
CATCGGACATTCTTGTTTAA	TTAAACAAGAATGTCCGATG	19	19	chr3	+	3122384	Single	19	0	[('chr3:3122384:+', 19)]
TTTGCCGAAAAGTTTTGTAT	ATACAAAACTTTTCGGCAAA	36	36	chr2	-	2933457	Concat	26	8	[('chr2:2933457:-', 26), ('chr4:1402998:+', 1), ('chr7:2896517:-', 1)]	proteinId=2301561_promoter
ATTGTCTGGCTTGTTCACGT	ACGTGAACAAGCCAGACAAT	35	35	chr2	-	5236042	Single	34	0	[('chr2:5236042:-', 34), ('chr5:3772661:+', 1)]	proteinId=2302980
GATCTGGCGAGAAGTGGCAC	GTGCCACTTCTCGCCAGATC	15	15	chr7	-	3124963	Single	14	1	[('chr7:3124963:-', 14)]	proteinId=2312876_promoter
TTCGTTGTTTGTATCAGGAC	GTCCTGATACAAACAACGAA	93	93	chr6	-	1332279	Single	83	4	[('chr6:1332279:-', 83), ('chr7:495661:+', 2), ('chr5:3174049:+', 1), ('chr2:2194574:-', 1), ('chr3:1803046:-', 1), ('chr7:2406660:-', 1)]	proteinId=2310216;proteinId=2310217_promoter
AGGCATATTCCTTCAGATTA	TAATCTGAAGGAATATGCCT	11	11	chr7	-	3582751	Single	11	0	[('chr7:3582751:-', 11)]	proteinId=96411
TACTCGGGAGACTGGTGCCA	TGGCACCAGTCTCCCGAGTA	81	81	chr7	+	1117495	Single	73	4	[('chr7:1117495:+', 73), ('chr7:2923926:+', 1), ('chr3:1741056:+', 1), ('chr7:2849429:+', 1), ('chr2:4327814:-', 1)]	proteinId=2311665
CGAGTGCCCTCTCTAGATTC	GAATCTAGAGAGGGCACTCG	28	28	chr2	+	4234596	Single	27	1	[('chr2:4234596:+', 27)]	proteinId=2302243_promoter
GTAATAGTTCTCCAAGGCTC	GAGCCTTGGAGAACTATTAC	15	15	chr7	-	3038969	Single	14	0	[('chr7:3038969:-', 14), ('chr3:4062738:-', 1)]
GATGACCTGTCCTTCCCGCA	TGCGGGAAGGACAGGTCATC	8	8	chr7	+	1080726	Single	8	0	[('chr7:1080726:+', 8)]	proteinId=2316490_promoter
TGGTAGTGGTTGCTGTGTAC	GTACACAGCAACCACTACCA	133	133	chr3	+	954481	Single	120	4	[('chr3:954481:+', 120), ('chr3:954484:+', 1), ('chr1:764618:-', 1), ('chr3:2107619:-', 1), ('chr1:1016520:-', 1), ('chr2:3759614:+', 1), ('chr1:3821780:-', 1), ('chr1:6180035:-', 1), ('chr4:2141229:-', 1), ('chr7:1024509:-', 1)]
CGCCATATATTAATCCGCTA	TAGCGGATTAATATATGGCG	209	209	chr6	+	666502	Single	198	3	[('chr6:666502:+', 198), ('chr1:4435437:-', 1), ('chr2:1366019:+', 1), ('chr6:3670785:-', 1), ('chr2:4661375:+', 1), ('chr5:3030729:+', 1), ('chr3:2416675:+', 1), ('chr6:666550:-', 1), ('chr3:1922860:+', 1)]	proteinId=2309963
GTGTTTTGTTCGAACAAATA	TATTTGTTCGAACAAAACAC	11	11	chr2	+	1040713	Single	10	0	[('chr2:1040713:+', 10), ('chr2:1040711:+', 1)]	proteinId=2300388_promoter
ATCCAGCGACTGGCCGAACT	AGTTCGGCCAGTCGCTGGAT	15	15	chr3	-	4997602	Single	15	0	[('chr3:4997602:-', 15)]
AACAGACTGCAGACATGGTT	AACCATGTCTGCAGTCTGTT	19	19	chr1	-	649793	Single	18	0	[('chr1:649793:-', 18), ('chr1:6511163:-', 1)]
TGGTACCCCTTTTCGACATT	AATGTCGAAAAGGGGTACCA	67	67	chr4	+	3400995	Single	58	3	[('chr4:3400995:+', 58), ('chr1:182855:-', 1), ('chr2:710241:-', 1), ('chr3:2072008:+', 1), ('chr1:6138485:+', 1), ('chr4:1535507:+', 1), ('chr6:2690224:+', 1)]	proteinId=2307276
GGGTAGTGAGTGCACTACAT	ATGTAGTGCACTCACTACCC	133	133	chr1	-	636484	Single	123	5	[('chr1:636484:-', 123), ('chr3:4887708:-', 1), ('chr1:5290451:-', 1), ('chr1:4440620:+', 1), ('chr3:2040886:-', 1), ('chr1:636485:-', 1)]	proteinId=2294197_promoter
ACCCAACAGAATTCGTGTCC	GGACACGAATTCTGTTGGGT	37	37	chr2	+	2436241	Single	35	0	[('chr2:2436241:+', 35), ('chr2:710241:-', 1), ('chr2:3539420:+', 1)]
TATGTATTTTGGTAATTCCC	GGGAATTACCAAAATACATA	12	12	chr1	-	4051532	Concat	9	3	[('chr1:4051532:-', 9)]	proteinId=2136940_promoter
TGCGCATCGAAGCTGGCCGT	ACGGCCAGCTTCGATGCGCA	30	30	chr2	-	2682445	Single	28	2	[('chr2:2682445:-', 28)]	proteinId=46086
CTCCAAAGCCAAAGGGCATT	AATGCCCTTTGGCTTTGGAG	3	3	chr1	-	8442644	Single	3	0	[('chr1:8442644:-', 3)]
CGATCGACAGATTAAGTTCA	TGAACTTAATCTGTCGATCG	11	11	chr3	-	3661652	Single	10	1	[('chr3:3661652:-', 10)]	proteinId=2127135_promoter;proteinId=2305193_promoter
TAAATCCCACTTCACAGAGC	GCTCTGTGAAGTGGGATTTA	5	5	chr3	+	847989	Single	5	0	[('chr3:847989:+', 5)]	proteinId=2303480_promoter
AATTTGTGATTTTAGGGGCC	GGCCCCTAAAATCACAAATT	15	15	chr1	-	6063837	Single	13	1	[('chr1:6063837:-', 13), ('chr7:2406660:-', 1)]	proteinId=110670_promoter;proteinId=2142074_promoter
GTTGCGGACCTTGTTTCATA	TATGAAACAAGGTCCGCAAC	28	28	chr4	-	226713	Single	25	1	[('chr4:226713:-', 25), ('chr6:666502:+', 1), ('chr3:1567630:+', 1)]
TATCCGCTTTAGGATCCAGA	TCTGGATCCTAAAGCGGATA	52	52	chr3	+	1862763	Single	47	3	[('chr3:1862763:+', 47), ('chr6:1950789:-', 1), ('chr4:2704863:+', 1)]	proteinId=2304130_promoter
GCCTATTTTGATGCATCCTT	AAGGATGCATCAAAATAGGC	10	10	chr5	+	2356794	Single	10	0	[('chr5:2356794:+', 10)]
CCCGACCAAGTCCGAGCACT	AGTGCTCGGACTTGGTCGGG	18	18	chr1	+	1258944	Single	18	0	[('chr1:1258944:+', 18)]	proteinId=2313329
CACGCGTTCCGCGGGGGACG	CGTCCCCCGCGGAACGCGTG	27	27	chr7	-	2567449	Single	25	0	[('chr7:2567449:-', 25), ('chr5:948704:-', 1), ('chr5:3155443:+', 1)]	proteinId=2141082_promoter
TCGAGCTAGGTAATTGCGAT	ATCGCAATTACCTAGCTCGA	271	271	chr7	-	1196515	Single	246	11	[('chr7:1196515:-', 246), ('chr6:2334319:+', 1), ('chr3:1922860:+', 1), ('chr2:4368321:+', 1), ('chr2:5162426:-', 1), ('chr4:4321131:-', 1), ('chr2:2194574:-', 1), ('chr7:2532042:+', 1), ('chr7:1323167:+', 1), ('chr1:5499874:+', 1), ('chr1:1627882:+', 1), ('chr1:6914244:-', 1), ('chr7:1196512:-', 1), ('chr3:3314141:+', 1), ('chr6:497757:-', 1)]	proteinId=2311719_promoter
AATTGGACACCACTATACGA	TCGTATAGTGGTGTCCAATT	11	11	chr7	+	2848323	Single	11	0	[('chr7:2848323:+', 11)]	proteinId=2312687
TGTGAGGATTGCATTGGTAT	ATACCAATGCAATCCTCACA	6	6	chr4	+	2839555	Single	6	0	[('chr4:2839555:+', 6)]	proteinId=2307010
GGATTATTTCAGCCTGTTCG	CGAACAGGCTGAAATAATCC	1	1	chr6	+	1840116	Single	1	0	[('chr6:1840116:+', 1)]	proteinId=2310402
GCCGCGGCAGGCGAGCATAC	GTATGCTCGCCTGCCGCGGC	10	10	chr3	-	2382061	Concat	7	3	[('chr3:2382061:-', 7)]	proteinId=2304441
TCATGCGCAGCTTCACGCGA	TCGCGTGAAGCTGCGCATGA	16	16	chr3	-	3476980	Single	14	1	[('chr3:3476980:-', 14), ('chr1:1562894:+', 1)]	proteinId=2305067_promoter
TTGAATTGTAATCGTACGTC	GACGTACGATTACAATTCAA	25	25	chr1	-	3524947	Single	24	1	[('chr1:3524947:-', 24)]	proteinId=2295909_promoter
GTACACATGCTTGCTCAGCG	CGCTGAGCAAGCATGTGTAC	2	2	chr4	-	269397	Single	2	0	[('chr4:269397:-', 2)]	proteinId=2305838
TAGGACGGATTTAGTGGCCT	AGGCCACTAAATCCGTCCTA	20	20	chr3	+	346416	Single	18	0	[('chr3:346416:+', 18), ('chr4:4321150:+', 1), ('chr1:7624221:-', 1)]
GGTTCAGTTATGCTCCTCTT	AAGAGGAGCATAACTGAACC	69	69	chr3	+	2887701	Single	62	2	[('chr3:2887701:+', 62), ('chr7:1494369:-', 1), ('chr1:4721709:-', 1), ('chr1:8890622:-', 1), ('chr2:2305298:+', 1), ('chr1:10013646:+', 1)]	proteinId=2304645
TCGTGCCCGTTGAGGGTGTT	AACACCCTCAACGGGCACGA	17	17	chr1	-	6788048	Single	15	1	[('chr1:6788048:-', 15), ('chr1:3689720:+', 1)]	proteinId=2297705_promoter
GCGGGTCGGCGGCCTCAGTT	AACTGAGGCCGCCGACCCGC	15	15	chr2	+	4604026	Single	14	0	[('chr2:4604026:+', 14), ('chr7:2896517:-', 1)]	proteinId=2302498_promoter
TGATGATCTGAATTTCTCGA	TCGAGAAATTCAGATCATCA	1	1	chr1	-	103903	Single	1	0	[('chr1:103903:-', 1)]
TCATACCTGTTAATACTGTC	GACAGTATTAACAGGTATGA	39	39	chr1	+	4451802	Single	38	1	[('chr1:4451802:+', 38)]
CCAGCCGATGGACCAGGTGT	ACACCTGGTCCATCGGCTGG	1	1	chr7	-	2942694	Single	1	0	[('chr7:2942694:-', 1)]	proteinId=2312762;proteinId=2312763_promoter
TGTATAACGTTGCAGTTTGG	CCAAACTGCAACGTTATACA	1	1	chr1	-	2266535	Single	1	0	[('chr1:2266535:-', 1)]
CACTCTGTCTCGTGGGTCAT	ATGACCCACGAGACAGAGTG	10	10	chr2	+	4015928	Concat	9	1	[('chr2:4015928:+', 9)]
TTGTCATCGAGAGATATTAT	ATAATATCTCTCGATGACAA	72	72	chr2	+	394756	Single	67	2	[('chr2:394756:+', 67), ('chr7:3471884:-', 1), ('chr2:491125:+', 1), ('chr5:2602384:+', 1)]
TCAATCATTCATCAGACGAG	CTCGTCTGATGAATGATTGA	42	42	chr1	-	242752	Single	37	3	[('chr1:242752:-', 37), ('chr5:496280:-', 1), ('chr7:2406660:-', 1)]	proteinId=2294065
CCGTACTTGCATCAATTTTC	GAAAATTGATGCAAGTACGG	16	16	chr1	-	3320253	Single	16	0	[('chr1:3320253:-', 16)]	proteinId=2295802
AGAGTGACTTCCGAGGGGGT	ACCCCCTCGGAAGTCACTCT	9	9	chr1	+	7319678	Single	9	0	[('chr1:7319678:+', 9)]	proteinId=2297957
TAACAGCACGCCCTTGCCAC	GTGGCAAGGGCGTGCTGTTA	2	2	chr3	-	4525954	Single	2	0	[('chr3:4525954:-', 2)]	proteinId=2305512_promoter;proteinId=2305513
CGCAATAACGCACAATAGTT	AACTATTGTGCGTTATTGCG	28	28	chr7	+	1193007	Single	25	2	[('chr7:1193007:+', 25), ('chr2:491125:+', 1)]	proteinId=2311715_promoter
GCCACGAATCCTAACATATT	AATATGTTAGGATTCGTGGC	33	33	chr1	-	6843374	Single	32	0	[('chr1:6843374:-', 32), ('chr2:1751846:+', 1)]	proteinId=2297761_promoter
ATCTCTGTCAACGCTCCGGC	GCCGGAGCGTTGACAGAGAT	8	8	chr4	+	4133903	Single	8	0	[('chr4:4133903:+', 8)]
ATACAAGTGTTCGCCCTGCT	AGCAGGGCGAACACTTGTAT	1	1	chr7	-	1952140	Single	1	0	[('chr7:1952140:-', 1)]	proteinId=2312114_promoter;proteinId=2312112
GATGTGTCACACGCCTAATC	GATTAGGCGTGTGACACATC	21	21	chr7	+	2031916	Single	21	0	[('chr7:2031916:+', 21)]	proteinId=2312176_promoter
ACCTATTTTGTCAATTCTCC	GGAGAATTGACAAAATAGGT	5	5	chr1	+	1601443	Single	5	0	[('chr1:1601443:+', 5)]	proteinId=2294752_promoter
GCATATGCGTTGGTCTTCTT	AAGAAGACCAACGCATATGC	24	24	chr1	-	10930919	Single	22	2	[('chr1:10930919:-', 22)]
ACCAAATAGCGTTCGATGAG	CTCATCGAACGCTATTTGGT	14	14	chr3	+	1833958	Concat	11	3	[('chr3:1833958:+', 11)]
TACCGGGTCGTCCGTTTGCC	GGCAAACGGACGACCCGGTA	49	49	chr1	-	1557394	Single	48	1	[('chr1:1557394:-', 48)]	proteinId=35909_promoter
CTCCCTTCAATTACTTTACA	TGTAAAGTAATTGAAGGGAG	1	1	chr3	+	2893144	Single	1	0	[('chr3:2893144:+', 1)]	proteinId=2304647
AGGAATGCATGCGACGGATT	AATCCGTCGCATGCATTCCT	9	9	chr5	-	843599	Single	9	0	[('chr5:843599:-', 9)]
GCGAAAGTTTTTTCGCTACT	AGTAGCGAAAAAACTTTCGC	64	64	chr3	+	1519448	Single	62	1	[('chr3:1519448:+', 62), ('chr3:2445975:-', 1)]
CGCCACATTTCCAGGTCTTG	CAAGACCTGGAAATGTGGCG	44	44	chr3	+	1287994	Single	40	1	[('chr3:1287994:+', 40), ('chr5:2602384:+', 1), ('chr3:1774890:+', 1), ('chr3:1287995:+', 1)]	proteinId=2303736_promoter
CCAACTGATATGAGGGGAGT	ACTCCCCTCATATCAGTTGG	13	13	chr1	-	471532	Single	11	1	[('chr1:471532:-', 11), ('chr2:2807597:-', 1)]	proteinId=2294116
GGGGCCGGGTTTTAACCCTC	GAGGGTTAAAACCCGGCCCC	15	15	chr1	+	8167555	Single	15	0	[('chr1:8167555:+', 15)]	proteinId=2298511
TTCATATTCTCTTATGTTGA	TCAACATAAGAGAATATGAA	41	41	chr7	-	1952140	Single	38	1	[('chr7:1952140:-', 38), ('chr5:1673950:-', 1), ('chr7:1952138:-', 1)]	proteinId=2312114_promoter;proteinId=2312112
CCTAGGAAACAGTATTATCC	GGATAATACTGTTTCCTAGG	46	46	chr7	-	3183771	Single	42	1	[('chr7:3183771:-', 42), ('chr1:8833132:-', 1), ('chr7:3183770:-', 1), ('chr1:6202673:+', 1)]	proteinId=2312900
TGGCGCTCACGATTTTCACG	CGTGAAAATCGTGAGCGCCA	36	36	chr1	+	6048016	Single	35	0	[('chr1:6048016:+', 35), ('chr2:1855143:+', 1)]	proteinId=2297247;proteinId=2297246_promoter
TTGCCTATCTATATATTAAG	CTTAATATATAGATAGGCAA	11	11	chr3	+	2990734	Single	10	1	[('chr3:2990734:+', 10)]	proteinId=2304725_promoter;proteinId=2304728
TCAGTGTTGTAGGCAAAGTA	TACTTTGCCTACAACACTGA	5	5	chr6	+	2236803	Single	5	0	[('chr6:2236803:+', 5)]	proteinId=2310539_promoter
CGATAAGTTTTGGGCTTCAT	ATGAAGCCCAAAACTTATCG	26	26	chr2	+	2669062	Single	24	1	[('chr2:2669062:+', 24), ('chr2:2305298:+', 1)]	proteinId=2301437
GCGGCTATCAATCGATGACC	GGTCATCGATTGATAGCCGC	29	29	chr4	-	790251	Single	27	0	[('chr4:790251:-', 27), ('chr4:790250:-', 1), ('chr6:4085273:-', 1)]	proteinId=2064870_promoter
GAGCGTCATAGGCGTTGATA	TATCAACGCCTATGACGCTC	2	2	chr7	+	1886125	Single	2	0	[('chr7:1886125:+', 2)]	proteinId=2130846_promoter
AATTGCTAGAAGATGACAGG	CCTGTCATCTTCTAGCAATT	20	20	chr2	+	1448239	Concat	17	3	[('chr2:1448239:+', 17)]	proteinId=2300674_promoter
AGTCCAATGATCACATTTCG	CGAAATGTGATCATTGGACT	66	66	chr1	-	1016520	Single	62	2	[('chr1:1016520:-', 62), ('chr7:3140175:+', 1), ('chr1:6167131:-', 1)]
AGCTGTTTTATGAGGTTCGA	TCGAACCTCATAAAACAGCT	1	1	chr5	+	2602384	Single	1	0	[('chr5:2602384:+', 1)]	proteinId=2066622
ATTTACGGACGGACTCACGT	ACGTGAGTCCGTCCGTAAAT	1	1	chr7	-	600356	Single	1	0	[('chr7:600356:-', 1)]	proteinId=2130517
AATGGGCACATGTCTCGTAG	CTACGAGACATGTGCCCATT	30	30	chr4	-	758312	Single	28	0	[('chr4:758312:-', 28), ('chr2:703879:+', 1), ('chr2:2366605:-', 1)]	proteinId=2305993
TTCAGCAAACAACTGAGATT	AATCTCAGTTGTTTGCTGAA	125	125	chr1	+	108200	Single	115	2	[('chr1:108200:+', 115), ('chr7:1794759:+', 1), ('chr1:6202673:+', 1), ('chr1:7250456:+', 1), ('chr1:7512862:+', 1), ('chr3:2413694:+', 1), ('chr1:954628:+', 1), ('chr7:1857391:+', 1), ('chr3:1904761:+', 1)]
CAGTGCCACGAGCTGAATTT	AAATTCAGCTCGTGGCACTG	7	7	chr2	+	1680780	Concat	4	3	[('chr2:1680780:+', 4)]	proteinId=2300809_promoter
GCTTTTAGGACACTACTTCA	TGAAGTAGTGTCCTAAAAGC	6	6	chr1	-	7864500	Single	6	0	[('chr1:7864500:-', 6)]	proteinId=2314075_promoter
GGGCCATGCTAGTCCGAGCA	TGCTCGGACTAGCATGGCCC	14	14	chr1	+	6188071	Concat	12	2	[('chr1:6188071:+', 12)]
GTGGCGATAAATGTGCTAAG	CTTAGCACATTTATCGCCAC	18	18	chr3	+	3657710	Single	18	0	[('chr3:3657710:+', 18)]	proteinId=2305186
CGATGTGTACTAGTTGACTT	AAGTCAACTAGTACACATCG	16	16	chr6	-	685652	Concat	8	8	[('chr6:685652:-', 8)]	proteinId=2069031_promoter
ACAACTGCGGCGTCTTGGGC	GCCCAAGACGCCGCAGTTGT	13	13	chr7	+	1840685	Single	12	1	[('chr7:1840685:+', 12)]	proteinId=2312046_promoter;proteinId=57543_promoter
ACTGTCTCGCCGGGTCCTAG	CTAGGACCCGGCGAGACAGT	4	4	chr2	+	2933843	Single	4	0	[('chr2:2933843:+', 4)]	proteinId=2301561
CGCTATCTCAGATATGATAC	GTATCATATCTGAGATAGCG	47	47	chr4	+	490514	Single	43	2	[('chr4:490514:+', 43), ('chr7:3318952:+', 1), ('chr5:3325007:-', 1)]	proteinId=2305924_promoter;proteinId=2134470_promoter
CCCCTTATAAGCGCAAGATA	TATCTTGCGCTTATAAGGGG	10	10	chr1	+	8234860	Single	10	0	[('chr1:8234860:+', 10)]	proteinId=2298547;proteinId=2298552_promoter
GGGCTCCTAACAATCTGAAG	CTTCAGATTGTTAGGAGCCC	1	1	chr2	+	4679225	Single	1	0	[('chr2:4679225:+', 1)]
CCTTCCACTGGCGTGTGTCA	TGACACACGCCAGTGGAAGG	11	11	chr2	+	2724878	Single	10	0	[('chr2:2724878:+', 10), ('chr4:796775:+', 1)]
TTAAGTTCTCCGTTACAAGG	CCTTGTAACGGAGAACTTAA	1	1	chr6	-	1881008	Single	1	0	[('chr6:1881008:-', 1)]
TGATCGGAGCCGAGACTGAA	TTCAGTCTCGGCTCCGATCA	18	18	chr7	-	2291814	Single	17	1	[('chr7:2291814:-', 17)]	proteinId=2316642_promoter
GGTGAGACTGCTCGTGATGC	GCATCACGAGCAGTCTCACC	21	21	chr7	+	913414	Single	21	0	[('chr7:913414:+', 21)]
TGGCTCAACTTACGAGATTA	TAATCTCGTAAGTTGAGCCA	104	104	chr4	-	2461344	Single	93	4	[('chr4:2461344:-', 93), ('chr7:2406660:-', 2), ('chr1:7436906:+', 1), ('chr1:8839992:+', 1), ('chr7:2329680:-', 1), ('chr5:3199747:-', 1), ('chr7:223493:-', 1)]
ACTCGTGGCCGGTCGTTATT	AATAACGACCGGCCACGAGT	23	23	chr4	-	3592168	Single	21	1	[('chr4:3592168:-', 21), ('chr7:2321031:+', 1)]	proteinId=2307354
CAGAAGCCTTTTGATAGCTA	TAGCTATCAAAAGGCTTCTG	15	15	chr1	-	8348845	Single	15	0	[('chr1:8348845:-', 15)]	proteinId=2298641;proteinId=2298645_promoter
CATAATTGACTTTTGTACTT	AAGTACAAAAGTCAATTATG	15	15	chr1	-	1444609	Single	14	1	[('chr1:1444609:-', 14)]	proteinId=2074790_promoter
GTAGCTAATTTAATGGCTGC	GCAGCCATTAAATTAGCTAC	55	55	chr3	-	3037335	Single	50	0	[('chr3:3037335:-', 50), ('chr3:3581366:-', 1), ('chr1:10114071:+', 1), ('chr4:3561472:+', 1), ('chr2:4314401:+', 1), ('chr1:9360767:+', 1)]	proteinId=67390
TCGTACATAGATCCATAGAA	TTCTATGGATCTATGTACGA	78	78	chr4	+	1130987	Single	70	3	[('chr4:1130987:+', 70), ('chr1:9359600:-', 1), ('chr1:1308360:-', 1), ('chr1:6914244:-', 1), ('chr1:3313462:+', 1), ('chr5:2633031:-', 1)]	proteinId=2306113
TCATTACTTTTTACAATGAC	GTCATTGTAAAAAGTAATGA	33	33	chr4	-	3273713	Single	33	0	[('chr4:3273713:-', 33)]	proteinId=2307231
GTGGTCCGTAGACACGCGTA	TACGCGTGTCTACGGACCAC	33	33	chr2	-	698227	Single	28	2	[('chr2:698227:-', 28), ('chr4:2914498:+', 1), ('chr5:2576226:+', 1), ('chr7:2031916:+', 1)]
TCTCTCATGCCCCCGGCGAT	ATCGCCGGGGGCATGAGAGA	1	1	chr4	+	2422359	Single	1	0	[('chr4:2422359:+', 1)]	proteinId=116363_promoter
ATTCGTCGCGGTGTCCCAGC	GCTGGGACACCGCGACGAAT	1	1	chr1	-	8095392	Single	1	0	[('chr1:8095392:-', 1)]	proteinId=2115818
ATGTGAATTGAGCGGAGAGG	CCTCTCCGCTCAATTCACAT	71	71	chr5	-	249986	Single	62	3	[('chr5:249986:-', 62), ('chr6:1914656:-', 1), ('chr3:1904761:+', 1), ('chr1:7974718:+', 1), ('chr3:3050480:+', 1), ('chr6:3148738:+', 1), ('chr7:1765059:-', 1)]	proteinId=2307931
CTTAGTAACTCGTAAAGTAA	TTACTTTACGAGTTACTAAG	90	90	chr2	-	1589099	Concat	52	35	[('chr2:1589099:-', 52), ('chr1:4721709:-', 1), ('chr6:1152798:+', 1), ('chr3:4062738:-', 1)]	proteinId=2300759
GTGCGTCTGTCTTTTTTCCG	CGGAAAAAAGACAGACGCAC	1	1	chr5	-	948702	Single	1	0	[('chr5:948702:-', 1)]	proteinId=2135030_promoter
GTTAGAGTTTGATGTGTCAC	GTGACACATCAAACTCTAAC	10	10	chr7	-	1576633	Single	9	0	[('chr7:1576633:-', 9), ('chr2:2807437:-', 1)]	proteinId=2311886_promoter
TTGCGGGCGCACTTCGTCGG	CCGACGAAGTGCGCCCGCAA	39	39	chr2	-	107920	Single	35	1	[('chr2:107920:-', 35), ('chr7:1765059:-', 1), ('chr2:107918:-', 1), ('chr4:1298282:-', 1)]	proteinId=2300006_promoter;proteinId=2300003_promoter
CGTAGTGCGCTTGAATTGTT	AACAATTCAAGCGCACTACG	36	36	chr7	-	1429123	Single	34	2	[('chr7:1429123:-', 34)]
ATCGCCACCACGGGATCTTA	TAAGATCCCGTGGTGGCGAT	9	9	chr6	-	1132366	Concat	7	2	[('chr6:1132366:-', 7)]
GAATCCTGTTCCTCCCTTGC	GCAAGGGAGGAACAGGATTC	3	3	chr1	+	490952	Concat	1	2	[('chr1:490952:+', 1)]
GTGATCTATTGCTTCCCTCG	CGAGGGAAGCAATAGATCAC	1	1	chr2	-	2425303	Single	1	0	[('chr2:2425303:-', 1)]	proteinId=2314627
GATATCCCTATGTAATGCAT	ATGCATTACATAGGGATATC	110	110	chr1	+	10114071	Single	100	4	[('chr1:10114071:+', 100), ('chr2:1855143:+', 1), ('chr2:1105155:+', 1), ('chr2:4314401:+', 1), ('chr3:1583741:+', 1), ('chr1:7250456:+', 1), ('chr1:3809798:-', 1)]	proteinId=112850_promoter;proteinId=2299655
GGTTGCTGGTCCACAACGCT	AGCGTTGTGGACCAGCAACC	37	37	chr2	-	4384267	Single	37	0	[('chr2:4384267:-', 37)]
TCCGGCTCACCATAAAAAGT	ACTTTTTATGGTGAGCCGGA	61	61	chr1	+	3166175	Concat	30	28	[('chr1:3166175:+', 30), ('chr2:4661375:+', 1), ('chr3:2413694:+', 1), ('chr2:4634400:-', 1)]	proteinId=2295704_promoter;proteinId=42269_promoter
ACGGGCTTATAGGTTTCTTA	TAAGAAACCTATAAGCCCGT	11	11	chr2	-	2764721	Single	10	0	[('chr2:2764721:-', 10), ('chr7:2406660:-', 1)]	proteinId=2301500
CGTCCATCTTACATGTCGCC	GGCGACATGTAAGATGGACG	3	3	chr1	+	2081921	Single	3	0	[('chr1:2081921:+', 3)]	proteinId=2075102_promoter
GCCTAATCGGCTTATTCTTA	TAAGAATAAGCCGATTAGGC	2	2	chr1	-	5156956	Single	2	0	[('chr1:5156956:-', 2)]	proteinId=2296875_promoter
CTGCAGCGTGTGATGACTCA	TGAGTCATCACACGCTGCAG	3	3	chr2	-	4620486	Single	3	0	[('chr2:4620486:-', 3)]	proteinId=2302511_promoter
CCGTTGTCTAAAGGCGTTGA	TCAACGCCTTTAGACAACGG	17	17	chr4	-	3096579	Single	16	0	[('chr4:3096579:-', 16), ('chr2:4661375:+', 1)]	proteinId=2307144_promoter
TCAGGCGGCAAAGGGTTTAA	TTAAACCCTTTGCCGCCTGA	6	6	chr4	+	3183735	Single	6	0	[('chr4:3183735:+', 6)]
GACTCACGTAAATTCCACCC	GGGTGGAATTTACGTGAGTC	6	6	chr3	-	1588817	Concat	1	5	[('chr3:1588817:-', 1)]
ATAGCAAGCCCGCCATAGAT	ATCTATGGCGGGCTTGCTAT	5	5	chr7	-	1803141	Single	5	0	[('chr7:1803141:-', 5)]	proteinId=109194
ATATTCCGGGACGGTTACAG	CTGTAACCGTCCCGGAATAT	1	1	chr5	-	3397602	Single	1	0	[('chr5:3397602:-', 1)]	proteinId=2309247
CGGCAGGCCAACACACTGGC	GCCAGTGTGTTGGCCTGCCG	2	2	chr4	-	379743	Single	2	0	[('chr4:379743:-', 2)]	proteinId=95391
ACTAGAGTATTTACAACTTA	TAAGTTGTAAATACTCTAGT	66	66	chr3	-	1269472	Single	59	1	[('chr3:1269472:-', 59), ('chr2:561950:+', 1), ('chr2:1265125:-', 1), ('chr2:2076595:+', 1), ('chr5:3199747:-', 1), ('chr4:2631691:-', 1), ('chr1:6346137:+', 1)]	proteinId=2303725_promoter;proteinId=2303724_promoter
CTGGTTACCCCATGTTTGAT	ATCAAACATGGGGTAACCAG	3	3	chr7	-	818463	Single	3	0	[('chr7:818463:-', 3)]	proteinId=2311486;proteinId=2311488_promoter
GGCGTAACAGATCCGATGGA	TCCATCGGATCTGTTACGCC	57	57	chr1	+	2176514	Single	51	1	[('chr1:2176514:+', 51), ('chr1:1706407:-', 1), ('chr4:1614007:-', 1), ('chr1:9216225:+', 1), ('chr1:8696473:-', 1), ('chr7:2035049:-', 1)]	proteinId=2295130
CACTAGTGTTCACAGGTTGT	ACAACCTGTGAACACTAGTG	39	39	chr1	-	132629	Single	36	1	[('chr1:132629:-', 36), ('chr5:2602384:+', 1), ('chr7:2923926:+', 1)]	proteinId=2293995_promoter
ATCAGCCTTTACAGAGAAAA	TTTTCTCTGTAAAGGCTGAT	77	77	chr4	+	2424726	Single	73	0	[('chr4:2424726:+', 73), ('chr1:9216225:+', 1), ('chr1:3821780:-', 1), ('chr7:2304143:-', 1), ('chr7:1943029:-', 1)]	proteinId=2306767
CCTCTCACTTCGGTACATAC	GTATGTACCGAAGTGAGAGG	11	11	chr1	-	10903045	Concat	9	2	[('chr1:10903045:-', 9)]	proteinId=73182
TCGAGCGTCAAGGTCTTTAC	GTAAAGACCTTGACGCTCGA	5	5	chr5	+	3152154	Single	5	0	[('chr5:3152154:+', 5)]	proteinId=2309066
ATTTATGATCGTATGGGGGG	CCCCCCATACGATCATAAAT	2	2	chr1	+	3082491	Single	2	0	[('chr1:3082491:+', 2)]
TTTGTTGGCACCATCCTGAT	ATCAGGATGGTGCCAACAAA	21	21	chr3	+	1020631	Single	21	0	[('chr3:1020631:+', 21)]	proteinId=2303605
ATAAAGAAGTGAGTGTAGGG	CCCTACACTCACTTCTTTAT	12	12	chr1	+	6760138	Single	11	0	[('chr1:6760138:+', 11), ('chr1:1892788:+', 1)]
CTGCTTTTTTCGGTCTCAAC	GTTGAGACCGAAAAAAGCAG	9	9	chr6	-	489900	Single	9	0	[('chr6:489900:-', 9)]	proteinId=2309896_promoter
GCATAATTTTATTCAGTTTG	CAAACTGAATAAAATTATGC	105	105	chr2	+	1040676	Single	103	1	[('chr2:1040676:+', 103), ('chr2:1040677:+', 1)]	proteinId=2116644_promoter;proteinId=2300388_promoter
GACTCTGTGTGATAACATTA	TAATGTTATCACACAGAGTC	57	57	chr1	+	6922161	Single	54	1	[('chr1:6922161:+', 54), ('chr1:6922163:+', 1), ('chr2:787228:+', 1)]	proteinId=2297808
ATTTCTTTCGCGCATGAGGA	TCCTCATGCGCGAAAGAAAT	1	1	chr1	+	9397273	Single	1	0	[('chr1:9397273:+', 1)]	proteinId=2299295_promoter
TTCCATAGAACTCCTGTTAT	ATAACAGGAGTTCTATGGAA	36	36	chr7	-	3171714	Single	32	2	[('chr7:3171714:-', 32), ('chr4:425807:+', 1), ('chr3:763113:+', 1)]	proteinId=2312897_promoter
ACGGTGACTAAGCAATTTGA	TCAAATTGCTTAGTCACCGT	16	16	chr3	-	4126028	Concat	11	4	[('chr3:4126028:-', 11), ('chr1:2077967:+', 1)]
CATTCCATGTTGCGTCCCCA	TGGGGACGCAACATGGAATG	14	14	chr4	-	2070208	Single	14	0	[('chr4:2070208:-', 14)]	proteinId=2111125
ATACACGACTCTTCTGCGAA	TTCGCAGAAGAGTCGTGTAT	2	2	chr3	-	601711	Single	2	0	[('chr3:601711:-', 2)]
TCTGTCTGATGATACCAGAA	TTCTGGTATCATCAGACAGA	4	4	chr3	+	2990129	Single	4	0	[('chr3:2990129:+', 4)]	proteinId=2304725_promoter;proteinId=2304728
GAATCGTGGCGCATGCTCTA	TAGAGCATGCGCCACGATTC	5	5	chr7	-	2866420	Concat	4	1	[('chr7:2866420:-', 4)]	proteinId=2316706
AGCCATTAACTTTTCCTATC	GATAGGAAAAGTTAATGGCT	301	301	chr4	+	2582955	Single	261	11	[('chr4:2582955:+', 261), ('chr1:4740187:+', 3), ('chr4:2582953:+', 2), ('chr7:2325040:-', 1), ('chr1:526973:-', 1), ('chr1:10376212:-', 1), ('chr2:2797042:-', 1), ('chr7:2589438:-', 1), ('chr5:3325007:-', 1), ('chr1:10013646:+', 1), ('chr3:1959554:+', 1), ('chr1:8965206:-', 1), ('chr2:4242976:+', 1), ('chr6:1950:-', 1), ('chr7:2406660:-', 1), ('chr2:5015308:+', 1), ('chr5:2435148:+', 1), ('chr7:…	proteinId=2306857
GGGCTTTGCTCAATTGTGAC	GTCACAATTGAGCAAAGCCC	18	18	chr4	+	4024858	Single	17	0	[('chr4:4024858:+', 17), ('chr1:2700577:-', 1)]	proteinId=2307570_promoter
TACGTTTCCTGGTCGGATAT	ATATCCGACCAGGAAACGTA	2	2	chr3	+	1519448	Concat	1	1	[('chr3:1519448:+', 1)]
GAGAGACGGCAGAATTTATA	TATAAATTCTGCCGTCTCTC	15	15	chr2	-	5413230	Single	13	1	[('chr2:5413230:-', 13), ('chr1:645810:+', 1)]
AGCGCACTACTGGTGCATCT	AGATGCACCAGTAGTGCGCT	2	2	chr2	+	36583	Single	2	0	[('chr2:36583:+', 2)]	proteinId=2299965_promoter
CGCGATGGTTAACCTTCGTG	CACGAAGGTTAACCATCGCG	13	13	chr1	-	1385303	Concat	11	2	[('chr1:1385303:-', 11)]	proteinId=2294574
TCCGTCTACACTCCGCCATG	CATGGCGGAGTGTAGACGGA	8	8	chr1	-	579924	Concat	1	7	[('chr1:579924:-', 1)]
TCGTTGACCTACGTAGTTCC	GGAACTACGTAGGTCAACGA	42	42	chr7	-	2819826	Concat	35	6	[('chr7:2819826:-', 35), ('chr1:7750005:-', 1)]
GGTCCAGCTAAATGAAAACC	GGTTTTCATTTAGCTGGACC	1	1	chr3	-	4887708	Single	1	0	[('chr3:4887708:-', 1)]	proteinId=2305621_promoter;proteinId=2305619_promoter
CATAAAGAGAGCGTTCACAA	TTGTGAACGCTCTCTTTATG	12	12	chr2	+	4288123	Single	12	0	[('chr2:4288123:+', 12)]	proteinId=2125854;proteinId=2302283_promoter
CGAAGGTCAAGAGAAAAATG	CATTTTTCTCTTGACCTTCG	18	18	chr1	+	708788	Single	16	1	[('chr1:708788:+', 16), ('chr3:4401274:+', 1)]	proteinId=2294243_promoter
CTCATCTATTAACATTGCCT	AGGCAATGTTAATAGATGAG	11	11	chr5	-	2084104	Single	10	1	[('chr5:2084104:-', 10)]	proteinId=2308494_promoter;proteinId=2308497
ACTTTTGTTCATAATTAGGT	ACCTAATTATGAACAAAAGT	12	12	chr3	-	1712108	Single	11	1	[('chr3:1712108:-', 11)]	proteinId=2304023_promoter;proteinId=2304027_promoter
GGATAGGAGGTCCGTTAATT	AATTAACGGACCTCCTATCC	1	1	chr1	+	7997827	Single	1	0	[('chr1:7997827:+', 1)]	proteinId=2298384_promoter
CTGCCTTTGCTCAGTAGCTT	AAGCTACTGAGCAAAGGCAG	2	2	chr2	+	1861647	Single	2	0	[('chr2:1861647:+', 2)]	proteinId=2300961
CATGGCGTTAGAGGGACCAC	GTGGTCCCTCTAACGCCATG	28	28	chr4	+	940049	Single	26	0	[('chr4:940049:+', 26), ('chr1:8069094:+', 1), ('chr1:10013646:+', 1)]	proteinId=2306063
CCAATCGCAGTGCGCAACGG	CCGTTGCGCACTGCGATTGG	17	17	chr2	+	4615700	Single	16	1	[('chr2:4615700:+', 16)]
CAATCGTAGTCTACGGCGTG	CACGCCGTAGACTACGATTG	77	77	chr1	-	849529	Single	66	4	[('chr1:849529:-', 66), ('chr2:491125:+', 2), ('chr6:3148738:+', 1), ('chr3:1482101:-', 1), ('chr1:8014356:+', 1), ('chr1:7250456:+', 1), ('chr3:3279005:-', 1)]	proteinId=2294343
GGGGTGTTGGTAGTGAATAA	TTATTCACTACCAACACCCC	3	3	chr2	-	1918661	Single	3	0	[('chr2:1918661:-', 3)]	proteinId=2300996
GTTATTTAGCATTCACGATC	GATCGTGAATGCTAAATAAC	5	5	chr2	+	4113906	Single	5	0	[('chr2:4113906:+', 5)]	proteinId=2302133_promoter;proteinId=2302135_promoter
TGTCGCATTTTGTTATGGAC	GTCCATAACAAAATGCGACA	49	49	chr1	+	3300661	Single	45	0	[('chr1:3300661:+', 45), ('chr5:2602384:+', 1), ('chr4:790251:-', 1), ('chr6:3148935:-', 1), ('chr2:2382780:-', 1)]
GTTTCTTTCGTAATTCCATT	AATGGAATTACGAAAGAAAC	42	42	chr3	+	1014188	Single	40	0	[('chr3:1014188:+', 40), ('chr4:1402998:+', 1), ('chr6:3148738:+', 1)]
CTCACAGCGACGACGCTTTA	TAAAGCGTCGTCGCTGTGAG	3	3	chr4	-	3629233	Single	3	0	[('chr4:3629233:-', 3)]	proteinId=111814_promoter
CTGCAACTTGGTACACAATT	AATTGTGTACCAAGTTGCAG	1	1	chr2	+	1137525	Single	1	0	[('chr2:1137525:+', 1)]
CCTGTCATAGGACACTTTCA	TGAAAGTGTCCTATGACAGG	2	2	chr2	+	491125	Concat	1	1	[('chr2:491125:+', 1)]	proteinId=2300145
CGTTTCGTTCGTTGAACCAC	GTGGTTCAACGAACGAAACG	5	5	chr2	+	4121254	Single	5	0	[('chr2:4121254:+', 5)]	proteinId=2302139
GAAAACCAACCTTCCTCAAT	ATTGAGGAAGGTTGGTTTTC	51	51	chr7	+	3166123	Single	50	1	[('chr7:3166123:+', 50)]	proteinId=2312896
CATTGATAGTTAGATTGTAG	CTACAATCTAACTATCAATG	1	1	chr1	-	8833132	Single	1	0	[('chr1:8833132:-', 1)]
CTAAACGTCTGCGTGGTCCC	GGGACCACGCAGACGTTTAG	1	1	chr4	-	2731043	Single	1	0	[('chr4:2731043:-', 1)]
CTATCTTTGCCTGATGACAT	ATGTCATCAGGCAAAGATAG	5	5	chr3	+	2357177	Single	5	0	[('chr3:2357177:+', 5)]	proteinId=2304427
AGTTACTTTGGAACAAGGCG	CGCCTTGTTCCAAAGTAACT	5	5	chr2	-	4290973	Single	5	0	[('chr2:4290973:-', 5)]
GTCTTGGATTATTCCGATTT	AAATCGGAATAATCCAAGAC	13	13	chr1	+	7360738	Single	12	0	[('chr1:7360738:+', 12), ('chr1:7360737:+', 1)]	proteinId=2297985_promoter
TCTTAGACCTAAACGGTGGT	ACCACCGTTTAGGTCTAAGA	1	1	chr1	+	9526592	Single	1	0	[('chr1:9526592:+', 1)]	proteinId=2299371_promoter
CACTCTATGTGAGTATGCGT	ACGCATACTCACATAGAGTG	812	812	chr7	-	2035049	Single	691	46	[('chr7:2035049:-', 691), ('chr7:2406660:-', 7), ('chr5:3772661:+', 3), ('chr1:10013646:+', 3), ('chr1:6914244:-', 3), ('chr2:5162426:-', 2), ('chr2:5164167:+', 2), ('chr1:9415816:+', 2), ('chr5:3325007:-', 2), ('chr3:1300984:+', 1), ('chr1:10114071:+', 1), ('chr2:3847065:-', 1), ('chr2:2592533:+', 1), ('chr7:2035047:-', 1), ('chr5:803036:+', 1), ('chr2:1751846:+', 1), ('chr2:2120106:-', 1), ('ch…
TCGATGCTTAGTAAACTTTT	AAAAGTTTACTAAGCATCGA	1	1	chr7	-	3613754	Single	1	0	[('chr7:3613754:-', 1)]	proteinId=2313064_promoter
AGCGACTAAGTTGAGTATTG	CAATACTCAACTTAGTCGCT	14	14	chr1	+	3689720	Single	13	1	[('chr1:3689720:+', 13)]	proteinId=2295968_promoter
GTCTTCGTCAAGTCACAGGG	CCCTGTGACTTGACGAAGAC	75	75	chr1	+	1360338	Single	70	3	[('chr1:1360338:+', 70), ('chr1:9216225:+', 1), ('chr3:740765:-', 1)]
CGATGTTATTACTTCTTCGT	ACGAAGAAGTAATAACATCG	40	40	chr3	-	3379700	Concat	33	4	[('chr3:3379700:-', 33), ('chr3:3379699:-', 1), ('chr4:2914498:+', 1), ('chr2:4291019:-', 1)]	proteinId=2305001_promoter;proteinId=2304999_promoter
AGGCTTGATGTGTGAATGCT	AGCATTCACACATCAAGCCT	11	11	chr2	-	2441844	Single	10	0	[('chr2:2441844:-', 10), ('chr2:1521867:+', 1)]	proteinId=2301302_promoter
GCATAAGTGGCTTTCTCGCA	TGCGAGAAAGCCACTTATGC	4	4	chr4	-	3026881	Single	4	0	[('chr4:3026881:-', 4)]
GAATATACGAACCCCTTGCT	AGCAAGGGGTTCGTATATTC	19	19	chr5	+	3384230	Single	18	1	[('chr5:3384230:+', 18)]	proteinId=2309227
AGGATATGGTCGCACCAATC	GATTGGTGCGACCATATCCT	5	5	chr1	+	1029653	Single	5	0	[('chr1:1029653:+', 5)]	proteinId=2294418
TCATACGACACTGTCAGATT	AATCTGACAGTGTCGTATGA	15	15	chr1	+	3472032	Single	14	1	[('chr1:3472032:+', 14)]	proteinId=2295880_promoter
TTATCATGGGTCTCCAAATA	TATTTGGAGACCCATGATAA	7	7	chr6	-	2546288	Single	7	0	[('chr6:2546288:-', 7)]	proteinId=113239_promoter;proteinId=2310716_promoter
AGCGCGAACGTACATATCTC	GAGATATGTACGTTCGCGCT	12	12	chr1	-	9179526	Single	11	0	[('chr1:9179526:-', 11), ('chr6:1914656:-', 1)]	proteinId=2299145
GTACGGGTACGTCTGGATCT	AGATCCAGACGTACCCGTAC	30	30	chr1	+	9589956	Single	27	1	[('chr1:9589956:+', 27), ('chr3:3398001:-', 1), ('chr3:3722059:-', 1)]
GGCGATTTTTTCCCCCAGCT	AGCTGGGGGAAAAAATCGCC	43	43	chr7	-	2979024	Single	39	0	[('chr7:2979024:-', 39), ('chr3:1014188:+', 1), ('chr1:3832437:+', 1), ('chr6:983360:-', 1), ('chr3:4155244:-', 1)]	proteinId=2312795
CGGTTTTGTCAGATTATGAC	GTCATAATCTGACAAAACCG	1	1	chr7	+	2797980	Single	1	0	[('chr7:2797980:+', 1)]	proteinId=2312657_promoter
TATAAGAACGACGGGGCGAA	TTCGCCCCGTCGTTCTTATA	34	34	chr7	-	3790821	Single	31	1	[('chr7:3790821:-', 31), ('chr1:3821780:-', 1), ('chr7:1194804:+', 1)]
CGTGGCCGCCGCTAAGTTGT	ACAACTTAGCGGCGGCCACG	1	1	chr2	-	4327814	Single	1	0	[('chr2:4327814:-', 1)]	proteinId=2314839
GCGTTCGATATGCTAACCTA	TAGGTTAGCATATCGAACGC	8	8	chr1	-	6539806	Single	8	0	[('chr1:6539806:-', 8)]	proteinId=106442;proteinId=2297556
CTGGCGTTTCGCTAATTAGA	TCTAATTAGCGAAACGCCAG	3	3	chr1	+	8418654	Concat	2	1	[('chr1:8418654:+', 2)]
GTACAGGTTTAGGACGGTAC	GTACCGTCCTAAACCTGTAC	8	8	chr2	+	922244	Single	8	0	[('chr2:922244:+', 8)]
TGGTTACGGACAGGCAATTT	AAATTGCCTGTCCGTAACCA	23	23	chr5	+	840237	Single	21	0	[('chr5:840237:+', 21), ('chr2:4327814:-', 1), ('chr2:1702333:-', 1)]	proteinId=2128713
TAGGTACGCACGAGCGCGAT	ATCGCGCTCGTGCGTACCTA	14	14	chr2	+	5246398	Single	12	1	[('chr2:5246398:+', 12), ('chr1:9510826:+', 1)]	proteinId=2057851
AAGGTTTCTCGGTTTTATAT	ATATAAAACCGAGAAACCTT	35	35	chr7	+	1239049	Single	34	1	[('chr7:1239049:+', 34)]
TCCCCGAGTAAAAGTTGATT	AATCAACTTTTACTCGGGGA	24	24	chr4	+	1613924	Single	22	0	[('chr4:1613924:+', 22), ('chr4:2914498:+', 1), ('chr7:2750838:+', 1)]	proteinId=95166_promoter
TATTCTTTCCGTCCACTCTT	AAGAGTGGACGGAAAGAATA	1	1	chr1	+	2009369	Single	1	0	[('chr1:2009369:+', 1)]	proteinId=2295005_promoter;proteinId=2295009
ACAAGGACTACCCCTGGCGG	CCGCCAGGGGTAGTCCTTGT	2	2	chr7	-	2327045	Single	2	0	[('chr7:2327045:-', 2)]
TAGCTCATGGAACCGGCGAA	TTCGCCGGTTCCATGAGCTA	55	55	chr7	+	2819839	Concat	34	18	[('chr7:2819839:+', 34), ('chr3:4987853:+', 1), ('chr1:783352:-', 1), ('chr7:2406660:-', 1)]
ACCAGTTCGTCGCTAGCCGG	CCGGCTAGCGACGAACTGGT	28	28	chr1	-	210178	Single	24	2	[('chr1:210178:-', 24), ('chr6:3148738:+', 1), ('chr7:1046399:+', 1)]	proteinId=2072958_promoter
TTTGAATGAATTCTCCCATA	TATGGGAGAATTCATTCAAA	34	34	chr1	-	6162078	Single	31	1	[('chr1:6162078:-', 31), ('chr5:2576226:+', 1), ('chr7:2406660:-', 1)]	proteinId=2297322_promoter;proteinId=2297323
GGTGCTTGGATTTTCATAAT	ATTATGAAAATCCAAGCACC	36	36	chr5	+	416092	Single	35	0	[('chr5:416092:+', 35), ('chr1:8966823:-', 1)]	proteinId=2307978_promoter
TCCGTCTTATGTGCTACGTC	GACGTAGCACATAAGACGGA	1	1	chr2	+	667373	Single	1	0	[('chr2:667373:+', 1)]
GACATGCCGTTTGCGAATAG	CTATTCGCAAACGGCATGTC	10	10	chr1	-	9366654	Single	9	0	[('chr1:9366654:-', 9), ('chr1:8859009:-', 1)]	proteinId=2299277
AGATGTTTATTATGCTAGCT	AGCTAGCATAATAAACATCT	38	38	chr6	+	1570244	Single	36	1	[('chr6:1570244:+', 36), ('chr1:9070615:+', 1)]	proteinId=2310300_promoter
TCTTTTTCTCAATCTATCGC	GCGATAGATTGAGAAAAAGA	24	24	chr2	-	5233216	Single	22	0	[('chr2:5233216:-', 22), ('chr2:1114508:+', 1), ('chr3:3119966:-', 1)]	proteinId=2302978_promoter
TAACGAAGCGGATGTTATCT	AGATAACATCCGCTTCGTTA	10	10	chr3	-	2126250	Single	10	0	[('chr3:2126250:-', 10)]
GCGACCTACGGTACTGGGGG	CCCCCAGTACCGTAGGTCGC	25	25	chr7	+	1670120	Single	22	2	[('chr7:1670120:+', 22), ('chr3:1835479:-', 1)]	proteinId=2311932_promoter
GGTTCCAGTTATCTATTACT	AGTAATAGATAACTGGAACC	63	63	chr7	-	2583584	Concat	50	8	[('chr7:2583584:-', 50), ('chr1:9975288:+', 1), ('chr1:6914244:-', 1), ('chr1:10114071:+', 1), ('chr1:10013646:+', 1), ('chr3:1672294:-', 1)]	proteinId=2312573_promoter
CGATCTCTGATCCCGTGCAA	TTGCACGGGATCAGAGATCG	11	11	chr1	+	9468923	Single	10	0	[('chr1:9468923:+', 10), ('chr2:2256078:+', 1)]	proteinId=89510_promoter;proteinId=2299337_promoter
TATCTTGGCTTGAGTCTAAT	ATTAGACTCAAGCCAAGATA	8	8	chr1	-	7641458	Single	8	0	[('chr1:7641458:-', 8)]	proteinId=2298194_promoter
TCTGATTATCAACCCCGCTT	AAGCGGGGTTGATAATCAGA	19	19	chr1	+	10030512	Single	19	0	[('chr1:10030512:+', 19)]	proteinId=2299585
GTCCTCTAGCACTCAAAAAT	ATTTTTGAGTGCTAGAGGAC	27	27	chr3	-	2399815	Single	26	1	[('chr3:2399815:-', 26)]	proteinId=2304457
GGGCTGCGAATCTCCCGGTC	GACCGGGAGATTCGCAGCCC	4	4	chr1	-	196095	Single	4	0	[('chr1:196095:-', 4)]
TCGATCTACTAACTTCTTGC	GCAAGAAGTTAGTAGATCGA	13	13	chr4	+	161875	Single	12	0	[('chr4:161875:+', 12), ('chr1:954628:+', 1)]	proteinId=108416_promoter
CACGGACTAGAATACCACGG	CCGTGGTATTCTAGTCCGTG	2	2	chr2	-	2476094	Single	2	0	[('chr2:2476094:-', 2)]	proteinId=2301332
CTACGCGTTACGGCCGTAAA	TTTACGGCCGTAACGCGTAG	1	1	chr2	-	4417956	Single	1	0	[('chr2:4417956:-', 1)]
CCATACATTATTCGAGAACT	AGTTCTCGAATAATGTATGG	3	3	chr7	-	2115427	Single	3	0	[('chr7:2115427:-', 3)]
CTTTATAAGTTAGAATCGAA	TTCGATTCTAACTTATAAAG	17	17	chr2	+	3656758	Concat	9	7	[('chr2:3656758:+', 9), ('chr7:2896517:-', 1)]
ACCGGCTTTAATATGTAGAT	ATCTACATATTAAAGCCGGT	37	37	chr2	-	3769603	Single	35	2	[('chr2:3769603:-', 35)]	proteinId=106798_promoter
CAATTTCACTGTTATGGATT	AATCCATAACAGTGAAATTG	13	13	chr1	-	7617731	Single	12	1	[('chr1:7617731:-', 12)]
GTTAACTGGCGTACCTCCTT	AAGGAGGTACGCCAGTTAAC	24	24	chr7	+	177362	Single	24	0	[('chr7:177362:+', 24)]
ATGAGGATTAATGTGTCCTA	TAGGACACATTAATCCTCAT	31	31	chr1	-	8166288	Single	28	2	[('chr1:8166288:-', 28), ('chr1:7250446:-', 1)]
TCCCCTCTTCGAGTAATCGT	ACGATTACTCGAAGAGGGGA	2	2	chr5	-	1755945	Single	2	0	[('chr5:1755945:-', 2)]
CTAGCTTCGAATACGGGATA	TATCCCGTATTCGAAGCTAG	15	15	chr1	-	5483198	Single	14	1	[('chr1:5483198:-', 14)]	proteinId=2297038_promoter
TGTAATATTGCAACTTACTG	CAGTAAGTTGCAATATTACA	5	5	chr7	+	2262537	Single	5	0	[('chr7:2262537:+', 5)]	proteinId=84848_promoter
GCTAGTCTTGTCTCTTTTTC	GAAAAAGAGACAAGACTAGC	37	37	chr5	-	1667140	Single	34	1	[('chr5:1667140:-', 34), ('chr2:1105155:+', 1), ('chr7:1499729:+', 1)]	proteinId=103571
CATTTCTACAACCGCCCTCG	CGAGGGCGGTTGTAGAAATG	25	25	chr1	-	9225525	Single	24	0	[('chr1:9225525:-', 24), ('chr2:5354719:-', 1)]	proteinId=109620_promoter
AAATCTATTTTTTCAGGGCC	GGCCCTGAAAAAATAGATTT	468	468	chr4	+	1918043	Single	425	16	[('chr4:1918043:+', 425), ('chr3:4887708:-', 2), ('chr7:2406660:-', 2), ('chr1:1375736:+', 2), ('chr7:2480341:+', 1), ('chr1:9216225:+', 1), ('chr1:8599982:-', 1), ('chr1:9976098:+', 1), ('chr7:2922712:-', 1), ('chr2:2931730:-', 1), ('chr2:4667713:-', 1), ('chr2:623032:+', 1), ('chr4:1918044:+', 1), ('chr5:3772661:+', 1), ('chr2:1027973:+', 1), ('chr1:6974478:-', 1), ('chr4:1918045:+', 1), ('chr1…	proteinId=2306422_promoter;proteinId=2306426
GATATTCTGTACTTTGATTA	TAATCAAAGTACAGAATATC	70	70	chr1	-	2539468	Single	63	3	[('chr1:2539468:-', 63), ('chr3:3547102:+', 1), ('chr7:3393371:-', 1), ('chr1:4721709:-', 1), ('chr6:3543388:-', 1)]	proteinId=76393_promoter
AAGACCGGTGTTGCATTTAA	TTAAATGCAACACCGGTCTT	4	4	chr7	-	1951381	Single	4	0	[('chr7:1951381:-', 4)]	proteinId=2312112_promoter;proteinId=96765_promoter;proteinId=2312114_promoter
TTTTTGTAAGTTTAACCGTA	TACGGTTAAACTTACAAAAA	9	9	chr1	+	6085862	Single	9	0	[('chr1:6085862:+', 9)]	proteinId=110674_promoter
CCTATGCTGTAGTCGCAAGC	GCTTGCGACTACAGCATAGG	4	4	chr1	-	5197081	Single	4	0	[('chr1:5197081:-', 4)]
GGCATCAGCGTTAAAAGGCC	GGCCTTTTAACGCTGATGCC	27	27	chr1	-	5668355	Single	25	0	[('chr1:5668355:-', 25), ('chr1:6483985:-', 1), ('chr4:2914498:+', 1)]	proteinId=2313833_promoter
CAGGTCACGTTAGAGGGTTA	TAACCCTCTAACGTGACCTG	61	61	chr1	-	8164052	Single	57	3	[('chr1:8164052:-', 57), ('chr7:2785341:+', 1)]	proteinId=97859_promoter;proteinId=2298505_promoter
GGGCCATTTTTACGGGACGC	GCGTCCCGTAAAAATGGCCC	2	2	chr1	-	5410356	Single	2	0	[('chr1:5410356:-', 2)]	proteinId=2296996_promoter
TTTTTCGAGAATCCTGTGGT	ACCACAGGATTCTCGAAAAA	29	29	chr1	-	2254075	Single	28	1	[('chr1:2254075:-', 28)]	proteinId=2295196;proteinId=2295198_promoter
GACCTCTGCTGGTTCTAAGC	GCTTAGAACCAGCAGAGGTC	53	53	chr4	-	2631603	Single	49	0	[('chr4:2631603:-', 49), ('chr3:4887708:-', 1), ('chr3:626243:+', 1), ('chr1:954628:+', 1), ('chr1:9320493:+', 1)]	proteinId=116322_promoter
CTGGAGAATCCGTTGTTTTA	TAAAACAACGGATTCTCCAG	88	88	chr4	-	2881861	Single	81	1	[('chr4:2881861:-', 81), ('chr7:1667945:-', 4), ('chr1:6914244:-', 1), ('chr2:2592533:+', 1)]	proteinId=2307037_promoter
ATGAATGATCCGTACTACGG	CCGTAGTACGGATCATTCAT	1	1	chr7	+	2063267	Single	1	0	[('chr7:2063267:+', 1)]	proteinId=2312199_promoter;proteinId=2312201
TACTATGGGAGTCATACAAT	ATTGTATGACTCCCATAGTA	2	2	chr3	+	1527435	Single	2	0	[('chr3:1527435:+', 2)]
ATTACGGTCTGTCAACGGGG	CCCCGTTGACAGACCGTAAT	3	3	chr3	+	4282712	Single	3	0	[('chr3:4282712:+', 3)]	proteinId=2305418
CAGCCCTGGGGATAGCACCG	CGGTGCTATCCCCAGGGCTG	18	18	chr1	-	1535944	Concat	9	8	[('chr1:1535944:-', 9), ('chr1:1535943:-', 1)]	proteinId=2294705
TGTCCCGTGGCCACCGAAGT	ACTTCGGTGGCCACGGGACA	5	5	chr3	-	3626129	Single	5	0	[('chr3:3626129:-', 5)]	proteinId=80427
CCCAATACGAATGGTTTGAA	TTCAAACCATTCGTATTGGG	10	10	chr1	+	5091760	Single	9	0	[('chr1:5091760:+', 9), ('chr1:1773553:-', 1)]	proteinId=2296824
GTGTTACTACGAACTTGGCA	TGCCAAGTTCGTAGTAACAC	2	2	chr4	+	3709962	Single	2	0	[('chr4:3709962:+', 2)]	proteinId=2307448
CGCGATTAGTTGATTGGTCC	GGACCAATCAACTAATCGCG	31	31	chr5	-	2345179	Concat	19	10	[('chr5:2345179:-', 19), ('chr1:1276157:-', 1), ('chr1:2303160:-', 1)]	proteinId=88687
AGCTGCTCTTGGAATGCTTA	TAAGCATTCCAAGAGCAGCT	19	19	chr3	+	3544204	Concat	13	5	[('chr3:3544204:+', 13), ('chr5:2229796:+', 1)]	proteinId=2305109_promoter
AAGCCAAATTTCCATTGTTG	CAACAATGGAAATTTGGCTT	35	35	chr1	-	152049	Single	34	1	[('chr1:152049:-', 34)]	proteinId=2121938_promoter
TTGTTTCGTGGGCACTGTGC	GCACAGTGCCCACGAAACAA	14	14	chr2	+	1073985	Single	14	0	[('chr2:1073985:+', 14)]	proteinId=2300415_promoter
CCCGGCCCTTCCCGGTACCT	AGGTACCGGGAAGGGCCGGG	1	1	chr2	+	4259181	Single	1	0	[('chr2:4259181:+', 1)]	proteinId=2302259_promoter
ACTGCGGTGCTTGGTTGGTA	TACCAACCAAGCACCGCAGT	72	72	chr7	-	40481	Concat	42	26	[('chr7:40481:-', 42), ('chr2:2050194:+', 1), ('chr5:3390553:+', 1), ('chr7:1627679:+', 1), ('chr5:3321638:+', 1)]
ACCCGGTCCCGGGGAAAGTT	AACTTTCCCCGGGACCGGGT	37	37	chr7	+	940046	Single	35	0	[('chr7:940046:+', 35), ('chr1:1773553:-', 1), ('chr2:1855143:+', 1)]	proteinId=2311558
CCGGGTCATGTTGCGAACCT	AGGTTCGCAACATGACCCGG	24	24	chr3	+	3999272	Concat	15	8	[('chr3:3999272:+', 15), ('chr3:1923648:+', 1)]
ACATCTTGCGCCATTTGTTC	GAACAAATGGCGCAAGATGT	4	4	chr1	+	6917144	Concat	2	2	[('chr1:6917144:+', 2)]
TTTCGCAAGGCTAGGGTTCA	TGAACCCTAGCCTTGCGAAA	16	16	chr5	+	752589	Single	15	1	[('chr5:752589:+', 15)]	proteinId=103702_promoter
CAACATGTAGGAGTTCGACT	AGTCGAACTCCTACATGTTG	4	4	chr2	-	1892774	Single	4	0	[('chr2:1892774:-', 4)]
AGTTCGCAAAATTGACAATT	AATTGTCAATTTTGCGAACT	2	2	chr1	+	7281157	Concat	1	1	[('chr1:7281157:+', 1)]	proteinId=2297939
CTATTATCGGTCTACCAAAC	GTTTGGTAGACCGATAATAG	22	22	chr2	-	4842611	Concat	18	4	[('chr2:4842611:-', 18)]	proteinId=106609_promoter
CGTGATATGAAGTATGTGTC	GACACATACTTCATATCACG	10	10	chr1	-	3725500	Concat	9	1	[('chr1:3725500:-', 9)]	proteinId=20364
CGAAAAGTATTGTATACAGG	CCTGTATACAATACTTTTCG	19	19	chr1	-	465061	Single	18	0	[('chr1:465061:-', 18), ('chr1:5513126:+', 1)]	proteinId=2294110
TTTGCGTTTGCTTCGTATGG	CCATACGAAGCAAACGCAAA	1	1	chr3	-	2092197	Single	1	0	[('chr3:2092197:-', 1)]	proteinId=2304300_promoter
CTCGTGGCGGATTTATGAGC	GCTCATAAATCCGCCACGAG	12	12	chr1	-	9298538	Single	11	0	[('chr1:9298538:-', 11), ('chr3:4080841:+', 1)]	proteinId=2299220_promoter
CATGTTTCTCTCTAGCCTTC	GAAGGCTAGAGAGAAACATG	1	1	chr1	-	802690	Single	1	0	[('chr1:802690:-', 1)]	proteinId=2313301;proteinId=2074571_promoter
TGTACCAATGCTCACCATTA	TAATGGTGAGCATTGGTACA	30	30	chr7	+	1957698	Single	30	0	[('chr7:1957698:+', 30)]	proteinId=2312115
CGCCACCTATTCACCCTACT	AGTAGGGTGAATAGGTGGCG	32	32	chr1	-	8031958	Single	31	0	[('chr1:8031958:-', 31), ('chr2:2194574:-', 1)]	proteinId=2132560_promoter
TTTAGCCGGTCCCGAGCTTC	GAAGCTCGGGACCGGCTAAA	2	2	chr7	-	812171	Single	2	0	[('chr7:812171:-', 2)]	proteinId=2311483
TACTTTTGGGTACCGGTTTC	GAAACCGGTACCCAAAAGTA	77	77	chr1	+	9012159	Single	68	4	[('chr1:9012159:+', 68), ('chr3:2107619:-', 1), ('chr1:10848788:-', 1), ('chr2:4444203:+', 1), ('chr7:1611917:+', 1), ('chr2:3759614:+', 1)]	proteinId=40930_promoter;proteinId=2299032
GTTCATTTACGTACTCTCCT	AGGAGAGTACGTAAATGAAC	5	5	chr3	-	1653710	Single	5	0	[('chr3:1653710:-', 5)]
ACGCAATTTCATTCGGCCAC	GTGGCCGAATGAAATTGCGT	91	91	chr3	-	1033107	Concat	52	34	[('chr3:1033107:-', 52), ('chr2:1338953:+', 1), ('chr6:1171395:-', 1), ('chr3:1033106:-', 1), ('chr4:3414371:-', 1), ('chr1:1360338:+', 1)]	proteinId=2303613_promoter
GAGCCTGATTGTACTCTTAA	TTAAGAGTACAATCAGGCTC	4	4	chr7	+	2068043	Single	4	0	[('chr7:2068043:+', 4)]
TTAATTACATCTTACTGTCA	TGACAGTAAGATGTAATTAA	2	2	chr1	-	173785	Single	2	0	[('chr1:173785:-', 2)]
AGGTACTGTGCGATTGGGAT	ATCCCAATCGCACAGTACCT	35	35	chr2	+	1537912	Single	32	1	[('chr2:1537912:+', 32), ('chr7:1893480:-', 1), ('chr2:2592533:+', 1)]	proteinId=2300721_promoter
GGTGCTACGTTGCAGCTCCA	TGGAGCTGCAACGTAGCACC	28	28	chr2	-	4512604	Single	26	1	[('chr2:4512604:-', 26), ('chr1:228933:-', 1)]	proteinId=2302452_promoter;proteinId=2059229_promoter
ATGCATTGAAGTGTACTGCC	GGCAGTACACTTCAATGCAT	1	1	chr1	-	1276157	Single	1	0	[('chr1:1276157:-', 1)]	proteinId=44554_promoter;proteinId=105669_promoter
TAGACTTGGTGTTCCTACGG	CCGTAGGAACACCAAGTCTA	91	91	chr2	+	121690	Single	81	5	[('chr2:121690:+', 81), ('chr1:7250446:-', 1), ('chr7:3049939:+', 1), ('chr5:3325007:-', 1), ('chr5:2576226:+', 1), ('chr3:3564347:+', 1)]	proteinId=2076976_promoter;proteinId=2300024_promoter
TATGTGCGTTTCGTCACTTT	AAAGTGACGAAACGCACATA	2	2	chr5	-	2049561	Single	2	0	[('chr5:2049561:-', 2)]	proteinId=2308477_promoter
GTTCCTATTTCTCTAAAGTA	TACTTTAGAGAAATAGGAAC	51	51	chr3	-	290110	Single	49	0	[('chr3:290110:-', 49), ('chr5:3199747:-', 1), ('chr4:4518056:-', 1)]	proteinId=2303157_promoter
CGAATACTGGATTTCAATTA	TAATTGAAATCCAGTATTCG	7	7	chr1	+	6410766	Single	7	0	[('chr1:6410766:+', 7)]
ACTGGCGGCGTCCGTACTGT	ACAGTACGGACGCCGCCAGT	24	24	chr1	+	2979589	Concat	17	7	[('chr1:2979589:+', 17)]	proteinId=62778
AGGTTCATACCTGACCACCA	TGGTGGTCAGGTATGAACCT	47	47	chr4	+	3604331	Single	44	0	[('chr4:3604331:+', 44), ('chr5:3030729:+', 1), ('chr2:4288738:-', 1), ('chr2:1751841:-', 1)]	proteinId=2307363_promoter;proteinId=2307364_promoter
GAGCAATAGCCCCCTGATTG	CAATCAGGGGGCTATTGCTC	14	14	chr2	-	3307544	Single	14	0	[('chr2:3307544:-', 14)]	proteinId=2301690
CCACAGTCAAAAGCACCTTG	CAAGGTGCTTTTGACTGTGG	59	59	chr1	-	7652856	Single	55	3	[('chr1:7652856:-', 55), ('chr3:4590094:-', 1)]	proteinId=2298198
GAGGGCTGGGTGGGATATCG	CGATATCCCACCCAGCCCTC	1	1	chr7	+	2923926	Single	1	0	[('chr7:2923926:+', 1)]	proteinId=2145735
GTGAGGAGTGGTATTTTCAA	TTGAAAATACCACTCCTCAC	31	31	chr3	-	3644329	Single	30	0	[('chr3:3644329:-', 30), ('chr2:5204354:+', 1)]
GTTAGATTCTTCATACACCC	GGGTGTATGAAGAATCTAAC	2	2	chr2	-	4327814	Concat	1	1	[('chr2:4327814:-', 1)]	proteinId=2314839
TAACGTCCTCCTTGTTGAGT	ACTCAACAAGGAGGACGTTA	40	40	chr7	+	488450	Single	38	0	[('chr7:488450:+', 38), ('chr6:983360:-', 1), ('chr2:2194574:-', 1)]	proteinId=2311354_promoter;proteinId=2311356
TGCCAGGCGGACTCGAGTCG	CGACTCGAGTCCGCCTGGCA	1	1	chr1	-	3681646	Single	1	0	[('chr1:3681646:-', 1)]	proteinId=2295962_promoter
TTACCATCGTGTTTCGATCT	AGATCGAAACACGATGGTAA	77	77	chr2	-	2693248	Single	74	1	[('chr2:2693248:-', 74), ('chr7:2325040:-', 1), ('chr5:4160723:-', 1)]	proteinId=2090548
TATTGGATCCAGGGACATTT	AAATGTCCCTGGATCCAATA	5	5	chr3	+	1919302	Single	5	0	[('chr3:1919302:+', 5)]	proteinId=49020
TTCCCTTCTCGCTTTTTGAT	ATCAAAAAGCGAGAAGGGAA	47	47	chr1	-	6508021	Single	45	1	[('chr1:6508021:-', 45), ('chr7:2325040:-', 1)]	proteinId=2313903_promoter
CGGACATTCACCGAGTATTG	CAATACTCGGTGAATGTCCG	16	16	chr3	+	1739921	Concat	13	2	[('chr3:1739921:+', 13), ('chr4:494049:+', 1)]	proteinId=2304041_promoter;proteinId=2304045
ATTGCTAACAGACCGTGCCT	AGGCACGGTCTGTTAGCAAT	14	14	chr1	-	2816200	Concat	11	2	[('chr1:2816200:-', 11), ('chr7:2785341:+', 1)]	proteinId=2053048_promoter
CTCTGAAATTTCGGTCCCAT	ATGGGACCGAAATTTCAGAG	1	1	chr1	-	2266535	Single	1	0	[('chr1:2266535:-', 1)]
TCAAGTTTGTTTTTTGCGCT	AGCGCAAAAAACAAACTTGA	3	3	chr1	+	7916613	Single	3	0	[('chr1:7916613:+', 3)]	proteinId=2298347
ACGAGGCTCGGGTTCACGAT	ATCGTGAACCCGAGCCTCGT	5	5	chr2	+	1490079	Single	5	0	[('chr2:1490079:+', 5)]	proteinId=2300706_promoter
TTGGCGTTACCGTATACTGA	TCAGTATACGGTAACGCCAA	10	10	chr6	-	1697719	Single	10	0	[('chr6:1697719:-', 10)]	proteinId=2112795_promoter
CGGTCGGGCTTGAGCAGTAA	TTACTGCTCAAGCCCGACCG	6	6	chr1	-	9652875	Single	6	0	[('chr1:9652875:-', 6)]	proteinId=2299469
CCGCCTTTGGGTGCTGAACC	GGTTCAGCACCCAAAGGCGG	29	29	chr7	-	1271275	Concat	25	3	[('chr7:1271275:-', 25), ('chr7:2406660:-', 1)]
TAATCGCCATTTTCAGTCAA	TTGACTGAAAATGGCGATTA	3	3	chr4	+	4548625	Single	3	0	[('chr4:4548625:+', 3)]
CCCGGTGTCGCGCTCCAGCC	GGCTGGAGCGCGACACCGGG	28	28	chr3	-	1924184	Single	25	1	[('chr3:1924184:-', 25), ('chr1:7572756:-', 1), ('chr5:3773389:-', 1)]	proteinId=2126704_promoter
CGCTTGGCTACTCTTGAGGA	TCCTCAAGAGTAGCCAAGCG	35	35	chr3	+	3129022	Single	31	1	[('chr3:3129022:+', 31), ('chr3:3129024:+', 1), ('chr1:8221517:+', 1), ('chr3:3491546:-', 1)]	proteinId=2126987_promoter
CGAAGAGAGAATATTATTTA	TAAATAATATTCTCTCTTCG	1	1	chr1	-	6585704	Single	1	0	[('chr1:6585704:-', 1)]
TTCATTATGCTCAGATCTGG	CCAGATCTGAGCATAATGAA	19	19	chr6	-	630830	Single	18	0	[('chr6:630830:-', 18), ('chr2:4591654:+', 1)]
CATAATAATTGAGACGTGGG	CCCACGTCTCAATTATTATG	1	1	chr2	+	4719224	Single	1	0	[('chr2:4719224:+', 1)]	proteinId=2314878
TAAGCATGTCGTCAATCAAT	ATTGATTGACGACATGCTTA	8	8	chr7	+	3317257	Concat	7	1	[('chr7:3317257:+', 7)]
GGTTCGGCGTTTTGTTATAT	ATATAACAAAACGCCGAACC	6	6	chr1	+	5022358	Single	6	0	[('chr1:5022358:+', 6)]	proteinId=2296800_promoter;proteinId=2296802_promoter
TGATTAGCTTTATCTGGCTC	GAGCCAGATAAAGCTAATCA	11	11	chr1	+	6102638	Concat	5	6	[('chr1:6102638:+', 5)]	proteinId=99838
CATAATATCTTAACGCGCCA	TGGCGCGTTAAGATATTATG	46	46	chr7	+	1916585	Single	43	2	[('chr7:1916585:+', 43), ('chr6:1332279:-', 1)]	proteinId=2312089
GAGAGCAGTCACAAAACTCG	CGAGTTTTGTGACTGCTCTC	19	19	chr7	+	1877252	Single	18	1	[('chr7:1877252:+', 18)]	proteinId=2316580_promoter
ATTGGACGTTTTCTTAAGTG	CACTTAAGAAAACGTCCAAT	49	49	chr1	+	4215609	Single	47	0	[('chr1:4215609:+', 47), ('chr3:4887708:-', 1), ('chr6:1227520:-', 1)]
AGTTGTCAAGGAGGTAGCAG	CTGCTACCTCCTTGACAACT	1	1	chr2	-	2194574	Single	1	0	[('chr2:2194574:-', 1)]
CCTTCGCGGCTCGGACGGTA	TACCGTCCGAGCCGCGAAGG	33	33	chr4	+	624273	Single	31	2	[('chr4:624273:+', 31)]
CAGCCCCTTTCTATCGCCCC	GGGGCGATAGAAAGGGGCTG	2	2	chr2	-	4327814	Concat	1	1	[('chr2:4327814:-', 1)]	proteinId=2314839
TTCAGTTAGGTTTTTCGTTC	GAACGAAAAACCTAACTGAA	2	2	chr1	+	8573835	Single	2	0	[('chr1:8573835:+', 2)]	proteinId=2298789
TATGGTGCATGTCATACCTT	AAGGTATGACATGCACCATA	40	40	chr7	-	2515300	Concat	29	9	[('chr7:2515300:-', 29), ('chr3:4755072:-', 1), ('chr1:9975288:+', 1)]	proteinId=2141069
ATCATACCGCATTTGAGCCA	TGGCTCAAATGCGGTATGAT	57	57	chr1	-	9004567	Single	52	2	[('chr1:9004567:-', 52), ('chr2:1747415:-', 1), ('chr3:1923648:+', 1), ('chr3:894858:-', 1)]	proteinId=2314200
ACAAATATTCGAATCAGACG	CGTCTGATTCGAATATTTGT	6	6	chr1	+	4757905	Single	6	0	[('chr1:4757905:+', 6)]	proteinId=2296626
CGTCTTCAACTCATCCACGT	ACGTGGATGAGTTGAAGACG	11	11	chr1	+	3993952	Single	11	0	[('chr1:3993952:+', 11)]	proteinId=2296180_promoter
GTACGCTATGAATTTTTGTC	GACAAAAATTCATAGCGTAC	12	12	chr7	+	3353574	Single	12	0	[('chr7:3353574:+', 12)]	proteinId=71631;proteinId=2312962_promoter
GGATTTAGCTCTCGCGCGTC	GACGCGCGAGAGCTAAATCC	3	3	chr4	+	3631348	Single	3	0	[('chr4:3631348:+', 3)]	proteinId=2315675_promoter
CCTGCATTAATAGTATCGAC	GTCGATACTATTAATGCAGG	4	4	chr3	+	2062013	Single	4	0	[('chr3:2062013:+', 4)]	proteinId=2304288
GCTTCGGGTTCAATTCCCCA	TGGGGAATTGAACCCGAAGC	32	32	chr1	-	2148924	Single	30	2	[('chr1:2148924:-', 30)]
TGCAGGGCGGCATCGCCACA	TGTGGCGATGCCGCCCTGCA	1	1	chr3	-	3634273	Single	1	0	[('chr3:3634273:-', 1)]	proteinId=2305173
TGGCGGTGCACAGGGGTCTA	TAGACCCCTGTGCACCGCCA	1	1	chr2	+	1226375	Single	1	0	[('chr2:1226375:+', 1)]	proteinId=2300515_promoter
CATTATTTATGCAGTGATTC	GAATCACTGCATAAATAATG	6	6	chr1	+	2822983	Single	6	0	[('chr1:2822983:+', 6)]	proteinId=86753_promoter
GTCCCCGACGGACGGCACAT	ATGTGCCGTCCGTCGGGGAC	4	4	chr1	+	2764796	Single	4	0	[('chr1:2764796:+', 4)]	proteinId=2295512_promoter;proteinId=2295508_promoter
GGATTATTCGGAAGTCCAAG	CTTGGACTTCCGAATAATCC	67	67	chr1	-	7512908	Single	64	1	[('chr1:7512908:-', 64), ('chr1:9216225:+', 1), ('chr3:4887708:-', 1)]
GGCCTAATCGTTGTATCCCC	GGGGATACAACGATTAGGCC	54	54	chr4	-	3558258	Single	50	2	[('chr4:3558258:-', 50), ('chr6:1939365:-', 1), ('chr4:3558255:-', 1)]	proteinId=2111445
GGTGCATTCACTCCACTCAG	CTGAGTGGAGTGAATGCACC	16	16	chr1	-	802604	Single	15	0	[('chr1:802604:-', 15), ('chr5:1675129:+', 1)]	proteinId=2313301;proteinId=2074571_promoter
ACAGACGTCCAGGGTATCCT	AGGATACCCTGGACGTCTGT	4	4	chr1	+	9352691	Single	4	0	[('chr1:9352691:+', 4)]	proteinId=2299267_promoter
GACACGACTGATGGAGTTAC	GTAACTCCATCAGTCGTGTC	395	395	chr1	+	1627882	Single	345	17	[('chr1:1627882:+', 345), ('chr7:2406660:-', 3), ('chr1:6914244:-', 2), ('chr1:6803507:-', 2), ('chr1:5863770:+', 1), ('chr2:4661375:+', 1), ('chr5:2602384:+', 1), ('chr4:3527410:-', 1), ('chr1:2302349:-', 1), ('chr4:2678915:+', 1), ('chr6:2451433:+', 1), ('chr2:3666039:+', 1), ('chr7:223493:-', 1), ('chr3:2949780:+', 1), ('chr1:9248850:-', 1), ('chr1:10001613:+', 1), ('chr2:663412:+', 1), ('chr2…	proteinId=2294768
AATATGTCTTAAGCATCCGA	TCGGATGCTTAAGACATATT	2	2	chr7	-	813512	Single	2	0	[('chr7:813512:-', 2)]	proteinId=2311483_promoter
TCTTATTGCAAATCTGGCAA	TTGCCAGATTTGCAATAAGA	10	10	chr5	-	2449399	Concat	9	1	[('chr5:2449399:-', 9)]	proteinId=2308690
TGTAGTGCGTGTGGGCTCGA	TCGAGCCCACACGCACTACA	1	1	chr4	-	1614007	Single	1	0	[('chr4:1614007:-', 1)]	proteinId=95166_promoter
CCGCTCCAACGCTATACGGG	CCCGTATAGCGTTGGAGCGG	6	6	chr1	+	3878092	Single	6	0	[('chr1:3878092:+', 6)]	proteinId=2313632_promoter
TTTGTGCTATCGTTGCAGGG	CCCTGCAACGATAGCACAAA	1	1	chr1	-	5638295	Single	1	0	[('chr1:5638295:-', 1)]
ACTACATATCCCACATCGAT	ATCGATGTGGGATATGTAGT	9	9	chr3	+	1346918	Single	9	0	[('chr3:1346918:+', 9)]	proteinId=2109943;proteinId=2126533_promoter
GCCATGCCGCATATCTCTCG	CGAGAGATATGCGGCATGGC	9	9	chr3	-	1761735	Single	9	0	[('chr3:1761735:-', 9)]	proteinId=115858
ACTTTAGTCTTTGTTACCCA	TGGGTAACAAAGACTAAAGT	1	1	chr2	+	5079451	Single	1	0	[('chr2:5079451:+', 1)]	proteinId=2302880
AGGGTCTAGAAGGCTGCCCA	TGGGCAGCCTTCTAGACCCT	1	1	chr1	-	3928791	Single	1	0	[('chr1:3928791:-', 1)]	proteinId=2296135_promoter
CCGCAGTACCACAATATTGA	TCAATATTGTGGTACTGCGG	1	1	chr1	+	8365881	Single	1	0	[('chr1:8365881:+', 1)]	proteinId=2298657_promoter;proteinId=2298656_promoter
GTGACATGCTACCTTACCGG	CCGGTAAGGTAGCATGTCAC	1	1	chr5	+	2602384	Single	1	0	[('chr5:2602384:+', 1)]	proteinId=2066622
AGTCTAGTGCGTGTTGCTTG	CAAGCAACACGCACTAGACT	2	2	chr1	+	5396573	Single	2	0	[('chr1:5396573:+', 2)]
CATTATCGTATTAGATGGAT	ATCCATCTAATACGATAATG	17	17	chr1	+	8165027	Single	16	0	[('chr1:8165027:+', 16), ('chr6:253251:+', 1)]	proteinId=2298505
ATCCACACAAAGCATGACAG	CTGTCATGCTTTGTGTGGAT	6	6	chr2	+	1343495	Single	6	0	[('chr2:1343495:+', 6)]	proteinId=2300590_promoter
CTTTTAGCTCGGCGGGGGTA	TACCCCCGCCGAGCTAAAAG	14	14	chr1	+	8935455	Single	14	0	[('chr1:8935455:+', 14)]	proteinId=2298990_promoter
GTTCTAAGGTTTTTAGATCT	AGATCTAAAAACCTTAGAAC	9	9	chr2	+	3894847	Single	9	0	[('chr2:3894847:+', 9)]	proteinId=2302003_promoter
GCAGTGGTGGATAGTGGTGT	ACACCACTATCCACCACTGC	1	1	chr2	-	1265125	Single	1	0	[('chr2:1265125:-', 1)]	proteinId=2300548_promoter
TGTTATGAACAAGGATACCA	TGGTATCCTTGTTCATAACA	25	25	chr1	-	1583650	Single	24	1	[('chr1:1583650:-', 24)]
ATCATACCAGCCTTCTCCCA	TGGGAGAAGGCTGGTATGAT	67	67	chr4	-	4219858	Single	59	3	[('chr4:4219858:-', 59), ('chr2:2946246:+', 1), ('chr3:1300984:+', 1), ('chr1:10225647:-', 1), ('chr5:1710115:-', 1), ('chr6:1296051:+', 1)]	proteinId=2307632
CGGTGGTCACTACGTTGTAT	ATACAACGTAGTGACCACCG	6	6	chr2	+	2676894	Single	6	0	[('chr2:2676894:+', 6)]
CCGTTTACACCGGCCGGGGC	GCCCCGGCCGGTGTAAACGG	7	7	chr6	+	2321362	Single	7	0	[('chr6:2321362:+', 7)]	proteinId=36460_promoter
GATTTGGCTGCGACTACCGT	ACGGTAGTCGCAGCCAAATC	87	87	chr3	-	721274	Single	75	5	[('chr3:721274:-', 75), ('chr2:614276:-', 1), ('chr3:721273:-', 1), ('chr5:2602384:+', 1), ('chr3:4119766:+', 1), ('chr1:2335925:+', 1), ('chr3:2647885:+', 1), ('chr1:256828:+', 1)]	proteinId=2303382
TTGCTCAGTCACCTAGCGTT	AACGCTAGGTGACTGAGCAA	1	1	chr3	-	3606450	Single	1	0	[('chr3:3606450:-', 1)]	proteinId=2305148_promoter;proteinId=2305149
TCACCTGGTTCTTCCTTCTT	AAGAAGGAAGAACCAGGTGA	1	1	chr1	+	7372544	Single	1	0	[('chr1:7372544:+', 1)]
CTTATAGGACCTCTCACACC	GGTGTGAGAGGTCCTATAAG	34	34	chr3	-	4196802	Concat	25	7	[('chr3:4196802:-', 25), ('chr7:495661:+', 1), ('chr7:601923:+', 1)]	proteinId=2118654_promoter;proteinId=2118655_promoter
ATTTCCACATTTCTCGACAC	GTGTCGAGAAATGTGGAAAT	48	48	chr6	-	1570217	Concat	35	11	[('chr6:1570217:-', 35), ('chr3:4885693:+', 1), ('chr1:6914474:+', 1)]	proteinId=2310300_promoter
TTCTTCCACACATTGGACCT	AGGTCCAATGTGTGGAAGAA	88	88	chr4	+	3545212	Single	80	0	[('chr4:3545212:+', 80), ('chr1:1151316:+', 3), ('chr1:6959943:-', 1), ('chr3:2416675:+', 1), ('chr6:3148738:+', 1), ('chr1:2176514:+', 1), ('chr3:3066928:-', 1)]	proteinId=2307314
TTATGAGTGGTACTTGGTGT	ACACCAAGTACCACTCATAA	1	1	chr3	-	2955138	Single	1	0	[('chr3:2955138:-', 1)]	proteinId=2304699_promoter
GCACAAGCCTCAATTCTCAT	ATGAGAATTGAGGCTTGTGC	2	2	chr7	-	1186496	Single	2	0	[('chr7:1186496:-', 2)]	proteinId=2311710
CAATGTGGCTGGGCCTCTTT	AAAGAGGCCCAGCCACATTG	12	12	chr6	+	1369359	Single	12	0	[('chr6:1369359:+', 12)]	proteinId=109897_promoter
TACGCTGCCTTACTATAAGC	GCTTATAGTAAGGCAGCGTA	4	4	chr7	-	2322805	Single	4	0	[('chr7:2322805:-', 4)]	proteinId=104076_promoter
TGGTTTGTTATGACGGGACC	GGTCCCGTCATAACAAACCA	17	17	chr5	-	2871643	Single	17	0	[('chr5:2871643:-', 17)]
AACCCCTCCCTGTCAAATCA	TGATTTGACAGGGAGGGGTT	4	4	chr5	+	3174049	Concat	3	1	[('chr5:3174049:+', 3)]	proteinId=2309088
TATGTTTCGACCGTAGCTCT	AGAGCTACGGTCGAAACATA	27	27	chr3	-	2989939	Single	23	2	[('chr3:2989939:-', 23), ('chr2:703879:+', 1), ('chr3:3702126:-', 1)]	proteinId=2304725_promoter;proteinId=2304728
TATGCCGAGAATACCTCTCG	CGAGAGGTATTCTCGGCATA	1	1	chr6	-	1171395	Single	1	0	[('chr6:1171395:-', 1)]	proteinId=2310107
CATTTTACGCAGGCGGATCA	TGATCCGCCTGCGTAAAATG	1	1	chr1	+	4879122	Single	1	0	[('chr1:4879122:+', 1)]
TGAGATCGGGGAGAGGTTTG	CAAACCTCTCCCCGATCTCA	3	3	chr7	-	2325040	Concat	1	2	[('chr7:2325040:-', 1)]	proteinId=104076
CCATTACGGTACTTTGGCGT	ACGCCAAAGTACCGTAATGG	4	4	chr7	+	2450762	Single	4	0	[('chr7:2450762:+', 4)]	proteinId=2312467
ATCACTAGTTGTTTCGCCTA	TAGGCGAAACAACTAGTGAT	51	51	chr2	-	2244921	Single	45	2	[('chr2:2244921:-', 45), ('chr2:2244919:-', 1), ('chr1:9216212:-', 1), ('chr2:2305296:-', 1), ('chr6:1914656:-', 1)]	proteinId=100744_promoter;proteinId=2314601_promoter
GCACCCACAGTACAATCAGC	GCTGATTGTACTGTGGGTGC	6	6	chr1	+	7513540	Single	6	0	[('chr1:7513540:+', 6)]	proteinId=2048131_promoter
GGTCCCCCATTGTCTCAGTA	TACTGAGACAATGGGGGACC	3	3	chr1	+	9969009	Single	3	0	[('chr1:9969009:+', 3)]	proteinId=2299543_promoter
CCTTACGTGGTGATCCCTAT	ATAGGGATCACCACGTAAGG	16	16	chr3	+	1646428	Single	16	0	[('chr3:1646428:+', 16)]	proteinId=2303987
TATGTTGACAATTGTTGATT	AATCAACAATTGTCAACATA	15	15	chr2	-	816333	Single	14	1	[('chr2:816333:-', 14)]	proteinId=107186_promoter
GGGTTCAGTTGGATTTTTGT	ACAAAAATCCAACTGAACCC	53	52	chr7	-	1506753	Single	47	2	[('chr7:1506753:-', 47), ('chr7:1135055:+', 1), ('chr6:1914656:-', 1), ('chr2:491125:+', 1), ('chr5:3325007:-', 1)]	proteinId=2311839_promoter
TGATGATTTTACTTTTTGCC	GGCAAAAAGTAAAATCATCA	24	24	chr1	+	5958817	Single	24	0	[('chr1:5958817:+', 24)]	proteinId=2297192_promoter
TATGTATACCGCGGAATCAT	ATGATTCCGCGGTATACATA	16	16	chr4	-	222821	Concat	14	2	[('chr4:222821:-', 14)]	proteinId=2315428
CTCCGTCGAAAATGAATTAT	ATAATTCATTTTCGACGGAG	31	31	chr4	-	2403904	Concat	9	21	[('chr4:2403904:-', 9), ('chr1:7587292:+', 1)]	proteinId=2306750
GGCTCACCATTCGGTTTAAC	GTTAAACCGAATGGTGAGCC	27	27	chr3	-	3594408	Single	24	1	[('chr3:3594408:-', 24), ('chr2:4010964:-', 1), ('chr5:2602384:+', 1)]	proteinId=2062055
GCTGCCCCTATTCTTTTCCT	AGGAAAAGAATAGGGGCAGC	20	20	chr4	-	1758626	Concat	14	5	[('chr4:1758626:-', 14), ('chr2:1105155:+', 1)]	proteinId=2306309_promoter;proteinId=2081074_promoter
TCTGTCCAGAGTGCCACTCT	AGAGTGGCACTCTGGACAGA	11	11	chr6	-	1183480	Concat	9	1	[('chr6:1183480:-', 9), ('chr3:1904761:+', 1)]	proteinId=2310117_promoter
TTCCTGATTTTGACGATTCT	AGAATCGTCAAAATCAGGAA	9	9	chr1	+	9671620	Single	9	0	[('chr1:9671620:+', 9)]
ACTTACCAGGATAGAATGTC	GACATTCTATCCTGGTAAGT	5	5	chr4	+	765170	Single	5	0	[('chr4:765170:+', 5)]	proteinId=2315449
AGTTCCTGGTTAGTTATCGT	ACGATAACTAACCAGGAACT	6	6	chr1	+	5156982	Concat	5	1	[('chr1:5156982:+', 5)]	proteinId=2296875_promoter
CGATATTCTGCATTCTTATT	AATAAGAATGCAGAATATCG	30	30	chr1	+	8448495	Single	30	0	[('chr1:8448495:+', 30)]	proteinId=2298711
AAAGGTGGTGAAATACTAGA	TCTAGTATTTCACCACCTTT	43	43	chr2	-	5076641	Single	40	2	[('chr2:5076641:-', 40), ('chr2:2305296:-', 1)]	proteinId=2302880_promoter
CGCCTTTTTTTCTGTTCTGT	ACAGAACAGAAAAAAAGGCG	12	12	chr3	+	4396438	Single	10	1	[('chr3:4396438:+', 10), ('chr1:9021702:-', 1)]
CACTGTCTTGTTCTCGACAC	GTGTCGAGAACAAGACAGTG	374	374	chr6	-	3543388	Single	331	15	[('chr6:3543388:-', 331), ('chr6:3543386:-', 2), ('chr7:2406660:-', 2), ('chr5:51238:+', 2), ('chr2:2476499:+', 1), ('chr1:212137:+', 1), ('chr1:211986:+', 1), ('chr1:7872944:+', 1), ('chr2:2223306:-', 1), ('chr6:1351101:+', 1), ('chr1:8859726:+', 1), ('chr4:2420774:+', 1), ('chr5:3773803:+', 1), ('chr1:849529:-', 1), ('chr5:1715353:+', 1), ('chr1:9554108:-', 1), ('chr5:1673950:-', 1), ('chr5:338…	proteinId=2310995_promoter
GGGGCTTATTACCATTCTTT	AAAGAATGGTAATAAGCCCC	19	19	chr1	-	9637804	Single	18	0	[('chr1:9637804:-', 18), ('chr7:2406660:-', 1)]
GAACGGCCTGTCCACACATT	AATGTGTGGACAGGCCGTTC	1	1	chr7	-	2381199	Single	1	0	[('chr7:2381199:-', 1)]
TCCAACACGGCTTTCGAGAG	CTCTCGAAAGCCGTGTTGGA	2	2	chr6	+	1319937	Single	2	0	[('chr6:1319937:+', 2)]	proteinId=2310203_promoter;proteinId=2310201_promoter
GACTTACACTTAGAATTAAT	ATTAATTCTAAGTGTAAGTC	4	4	chr6	-	2408347	Single	4	0	[('chr6:2408347:-', 4)]	proteinId=105157_promoter
TTCTGACCGTTCCTCGGGAT	ATCCCGAGGAACGGTCAGAA	60	60	chr3	-	4155244	Single	53	2	[('chr3:4155244:-', 53), ('chr1:1308360:-', 1), ('chr1:9021702:-', 1), ('chr4:3414371:-', 1), ('chr2:4327814:-', 1), ('chr2:3649841:-', 1)]	proteinId=2305399_promoter
CAGAGTGTGGGCTGTCGTAA	TTACGACAGCCCACACTCTG	1	1	chr3	-	2887674	Single	1	0	[('chr3:2887674:-', 1)]	proteinId=2304645
TGCGTTCTTTAGCGCTTTGA	TCAAAGCGCTAAAGAACGCA	14	14	chr4	+	3686041	Single	14	0	[('chr4:3686041:+', 14)]	proteinId=2307431_promoter;proteinId=2307432
GCAGTCGCGCGTGGGTTGTA	TACAACCCACGCGCGACTGC	1	1	chr7	-	604235	Single	1	0	[('chr7:604235:-', 1)]	proteinId=2071561;proteinId=2071514_promoter
AGAATTGTTAGTTTCAGGCG	CGCCTGAAACTAACAATTCT	21	21	chr1	-	9498651	Concat	10	10	[('chr1:9498651:-', 10), ('chr6:497757:-', 1)]	proteinId=39559_promoter
CCATTGTATGATGTGCCACT	AGTGGCACATCATACAATGG	1	1	chr3	+	727934	Single	1	0	[('chr3:727934:+', 1)]	proteinId=50837_promoter;proteinId=2303385
GTATCTCACGGTACACCTTC	GAAGGTGTACCGTGAGATAC	1	1	chr1	-	170029	Single	1	0	[('chr1:170029:-', 1)]
CCTGCAAGGTATAAAGTTCC	GGAACTTTATACCTTGCAGG	34	34	chr4	-	2207073	Single	31	0	[('chr4:2207073:-', 31), ('chr1:4320537:-', 2), ('chr3:3258898:-', 1)]	proteinId=2144292
AGGTCGGGCATGTATTCGCG	CGCGAATACATGCCCGACCT	13	13	chr1	-	4099773	Single	13	0	[('chr1:4099773:-', 13)]	proteinId=2296271_promoter
GTAACGTCTGGTGTTTTCCG	CGGAAAACACCAGACGTTAC	4	4	chr7	-	1217303	Single	4	0	[('chr7:1217303:-', 4)]
ATTTGTTTACTCAATGTTCC	GGAACATTGAGTAAACAAAT	47	47	chr2	-	662700	Single	41	2	[('chr2:662700:-', 41), ('chr7:3171714:-', 1), ('chr2:4994558:+', 1), ('chr6:2389264:+', 1), ('chr1:4431355:+', 1)]	proteinId=93313
GTCGTATTATTGTGCAGACC	GGTCTGCACAATAATACGAC	24	24	chr1	+	7791580	Single	22	1	[('chr1:7791580:+', 22), ('chr7:874170:-', 1)]
GCTTAAGGGGAATTAGATGT	ACATCTAATTCCCCTTAAGC	1	1	chr5	-	1673950	Single	1	0	[('chr5:1673950:-', 1)]	proteinId=2308345
GGGCATATTTCGTGGAAAAA	TTTTTCCACGAAATATGCCC	3	3	chr3	-	1627889	Single	3	0	[('chr3:1627889:-', 3)]	proteinId=2303965
CCAATCTGTACTGCATCTTT	AAAGATGCAGTACAGATTGG	10	10	chr6	+	2324047	Concat	9	1	[('chr6:2324047:+', 9)]	proteinId=2310610_promoter
GGTAAGTTTTACTGTATCTC	GAGATACAGTAAAACTTACC	9	9	chr6	-	2605869	Concat	8	1	[('chr6:2605869:-', 8)]	proteinId=2310736_promoter
GCTTTCGAATTATGCGGGGA	TCCCCGCATAATTCGAAAGC	1	1	chr3	-	3606450	Single	1	0	[('chr3:3606450:-', 1)]	proteinId=2305148_promoter;proteinId=2305149
TAAGGGGGTTTGTATGAAGA	TCTTCATACAAACCCCCTTA	29	29	chr1	-	1399052	Concat	25	4	[('chr1:1399052:-', 25)]
AAAGATAGACCAATACTGGT	ACCAGTATTGGTCTATCTTT	14	14	chr2	-	673496	Single	13	0	[('chr2:673496:-', 13), ('chr2:673778:+', 1)]	proteinId=2124880_promoter
CGGACTTAGAAGTATCTTGT	ACAAGATACTTCTAAGTCCG	7	7	chr1	+	6515476	Single	7	0	[('chr1:6515476:+', 7)]	proteinId=2297532_promoter
CCGATCACACGGTGAATCAA	TTGATTCACCGTGTGATCGG	32	32	chr4	-	4321132	Single	29	0	[('chr4:4321132:-', 29), ('chr4:4321133:-', 1), ('chr1:3389506:+', 1), ('chr2:623009:-', 1)]
TACTCTATCATATGATTCCC	GGGAATCATATGATAGAGTA	11	11	chr4	-	3064617	Single	11	0	[('chr4:3064617:-', 11)]	proteinId=2119403_promoter;proteinId=2315637;proteinId=2307114_promoter
ATGATTAAGATACTACGCGG	CCGCGTAGTATCTTAATCAT	14	14	chr4	-	1398815	Single	14	0	[('chr4:1398815:-', 14)]
TAAGGAGGATATGTTGTTAC	GTAACAACATATCCTCCTTA	8	8	chr1	+	6437561	Single	8	0	[('chr1:6437561:+', 8)]	proteinId=2297477
CTCTCGGGTCAATCCCTTGA	TCAAGGGATTGACCCGAGAG	2	2	chr2	-	1743375	Single	2	0	[('chr2:1743375:-', 2)]	proteinId=2300877_promoter;proteinId=111173
CAAGCTGGTCTGAGATTGTA	TACAATCTCAGACCAGCTTG	1	1	chr5	-	40421	Single	1	0	[('chr5:40421:-', 1)]	proteinId=2315754
TGTTGGAATATAGCCACCGT	ACGGTGGCTATATTCCAACA	3	3	chr1	-	7323164	Single	3	0	[('chr1:7323164:-', 3)]
TTTGTCCCAGCATGCTTAAG	CTTAAGCATGCTGGGACAAA	3	3	chr1	+	2275084	Single	3	0	[('chr1:2275084:+', 3)]	proteinId=2295218_promoter;proteinId=2295220
TATGGTCTAGGGCATGCGTT	AACGCATGCCCTAGACCATA	2	2	chr7	+	2471659	Single	2	0	[('chr7:2471659:+', 2)]
GTACCTATTTAAAATTACGA	TCGTAATTTTAAATAGGTAC	9	9	chr4	-	3610894	Single	9	0	[('chr4:3610894:-', 9)]	proteinId=2307368_promoter;proteinId=2307366_promoter
ATCGGTCATCCGGGCGGTTT	AAACCGCCCGGATGACCGAT	3	3	chr1	-	173271	Single	3	0	[('chr1:173271:-', 3)]
CTTGATCTTCCATAGGCCCA	TGGGCCTATGGAAGATCAAG	3	3	chr4	+	2183475	Single	3	0	[('chr4:2183475:+', 3)]	proteinId=2306621_promoter
AGTGGGTTGACTCGCGATTT	AAATCGCGAGTCAACCCACT	1	1	chr5	+	2602384	Single	1	0	[('chr5:2602384:+', 1)]	proteinId=2066622
CCTCTGATACGAGCTTAATG	CATTAAGCTCGTATCAGAGG	27	27	chr1	+	228575	Single	25	1	[('chr1:228575:+', 25), ('chr7:1603232:-', 1)]	proteinId=2054076
AGTCGTTGCTTCCACATACA	TGTATGTGGAAGCAACGACT	7	7	chr1	-	8982308	Concat	6	1	[('chr1:8982308:-', 6)]
AATTTACCGCTTGGGGTGGA	TCCACCCCAAGCGGTAAATT	6	6	chr5	-	2064941	Single	6	0	[('chr5:2064941:-', 6)]	proteinId=2308482_promoter;proteinId=2308484_promoter
CACGGAAGCTAGTGTGAATT	AATTCACACTAGCTTCCGTG	2	2	chr2	+	2930469	Single	2	0	[('chr2:2930469:+', 2)]
AGTTCAATTGTTGTTTAATG	CATTAAACAACAATTGAACT	3	3	chr1	+	5431726	Single	3	0	[('chr1:5431726:+', 3)]	proteinId=2297012_promoter
AGACCCCTTTAAAGGTCACT	AGTGACCTTTAAAGGGGTCT	31	31	chr3	-	3079369	Single	29	0	[('chr3:3079369:-', 29), ('chr4:1251339:-', 1), ('chr2:1265125:-', 1)]	proteinId=2304808_promoter
CCTTCACAAGGTCACGGATA	TATCCGTGACCTTGTGAAGG	6	6	chr1	-	2295561	Single	6	0	[('chr1:2295561:-', 6)]	proteinId=2295239_promoter;proteinId=2295242
TCTTCGAATACGCTCGCCAT	ATGGCGAGCGTATTCGAAGA	21	21	chr7	+	769272	Single	19	1	[('chr7:769272:+', 19), ('chr2:2592533:+', 1)]
AGTATGATGTTGCTCACTAA	TTAGTGAGCAACATCATACT	91	91	chr5	-	3034425	Single	85	2	[('chr5:3034425:-', 85), ('chr2:470383:-', 1), ('chr2:4663687:-', 1), ('chr6:4116701:-', 1), ('chr1:5638295:-', 1)]	proteinId=2112226_promoter;proteinId=2308996_promoter
ACCTCTAGTAGGTGTCGTCT	AGACGACACCTACTAGAGGT	8	8	chr6	-	1313941	Single	8	0	[('chr6:1313941:-', 8)]	proteinId=2310196
ACGCTTGAACCCGAGAGGGC	GCCCTCTCGGGTTCAAGCGT	10	10	chr1	+	2022079	Single	9	0	[('chr1:2022079:+', 9), ('chr2:1265125:-', 1)]	proteinId=2295019_promoter;proteinId=2295020_promoter
ATGTGTAGCGCCCGCAAAAA	TTTTTGCGGGCGCTACACAT	20	20	chr5	-	1089156	Single	19	1	[('chr5:1089156:-', 19)]	proteinId=112306_promoter
TGTGGTTGTTAGGGCGCGGT	ACCGCGCCCTAACAACCACA	4	4	chr1	-	5640666	Single	4	0	[('chr1:5640666:-', 4)]	proteinId=91894
TTTCTTCTATACCCATCTAC	GTAGATGGGTATAGAAGAAA	25	25	chr7	-	3613754	Single	24	0	[('chr7:3613754:-', 24), ('chr5:2602384:+', 1)]	proteinId=2313064_promoter
TGATTTTACGGATTGGGTAT	ATACCCAATCCGTAAAATCA	1	1	chr1	-	170029	Single	1	0	[('chr1:170029:-', 1)]
ATGATCTGTCGTCTTTTCAT	ATGAAAAGACGACAGATCAT	4	4	chr3	+	3869057	Single	4	0	[('chr3:3869057:+', 4)]	proteinId=2305331
TAGCATGTAACGACTGTTCT	AGAACAGTCGTTACATGCTA	1	1	chr2	+	1742869	Single	1	0	[('chr2:1742869:+', 1)]	proteinId=2300877_promoter
GGCGCATTTCTCAATATGTA	TACATATTGAGAAATGCGCC	2	2	chr1	-	2086534	Single	2	0	[('chr1:2086534:-', 2)]	proteinId=2295069_promoter;proteinId=2295068_promoter
CTGGGAAGGACGAACTGATT	AATCAGTTCGTCCTTCCCAG	7	7	chr2	-	2661300	Concat	2	5	[('chr2:2661300:-', 2)]
TACCTCATTTGTCCACTTTC	GAAAGTGGACAAATGAGGTA	1	1	chr5	+	60927	Single	1	0	[('chr5:60927:+', 1)]	proteinId=2307871
GTTAGAATGGAGTTCTAATC	GATTAGAACTCCATTCTAAC	4	4	chr3	-	4588749	Single	4	0	[('chr3:4588749:-', 4)]	proteinId=2110635
GATCACTCTGGACACTGATC	GATCAGTGTCCAGAGTGATC	31	31	chr7	+	1611917	Concat	11	19	[('chr7:1611917:+', 11), ('chr2:2382780:-', 1)]	proteinId=2311903
CACCAAGGCTCATAGGTTAT	ATAACCTATGAGCCTTGGTG	23	23	chr1	-	7769150	Concat	18	4	[('chr1:7769150:-', 18), ('chr5:2355634:+', 1)]
CATGCTTTCTGCCCATCCGC	GCGGATGGGCAGAAAGCATG	31	31	chr6	-	1434707	Single	29	0	[('chr6:1434707:-', 29), ('chr4:494049:+', 1), ('chr7:1857391:+', 1)]	proteinId=2310263_promoter
GTTTGAGTGGAGCATCCGTA	TACGGATGCTCCACTCAAAC	3	3	chr1	-	4435416	Single	3	0	[('chr1:4435416:-', 3)]	proteinId=2296492
AATCCTGCTCATTTCCTTTA	TAAAGGAAATGAGCAGGATT	5	5	chr1	-	5363850	Single	5	0	[('chr1:5363850:-', 5)]	proteinId=2296974_promoter;proteinId=2296978
AGGCCACGAGTGCTCCCTTC	GAAGGGAGCACTCGTGGCCT	12	12	chr1	+	4174539	Single	12	0	[('chr1:4174539:+', 12)]
CAATACAGAAGTCTGGCAAG	CTTGCCAGACTTCTGTATTG	22	22	chr2	+	4502728	Single	20	1	[('chr2:4502728:+', 20), ('chr1:3681646:-', 1)]
ATCCTATGGGACGTGAAAAT	ATTTTCACGTCCCATAGGAT	1	1	chr1	+	10013646	Single	1	0	[('chr1:10013646:+', 1)]	proteinId=2299575
TAGTGCCAAGCTTTGGATCA	TGATCCAAAGCTTGGCACTA	2	2	chr2	+	4778607	Single	2	0	[('chr2:4778607:+', 2)]	proteinId=2302632_promoter
GTGCTTCTTAATGATGTTAA	TTAACATCATTAAGAAGCAC	1	1	chr1	+	5863770	Single	1	0	[('chr1:5863770:+', 1)]	proteinId=42730_promoter;proteinId=2297176_promoter
CTAATGTCACTCTTCGTTGC	GCAACGAAGAGTGACATTAG	61	61	chr3	+	2906006	Single	55	1	[('chr3:2906006:+', 55), ('chr1:9216225:+', 1), ('chr2:4994558:+', 1), ('chr6:3148935:-', 1), ('chr6:1152798:+', 1), ('chr2:5267919:-', 1)]	proteinId=2304655_promoter
TGTTCTAGGTCCCAGTCATT	AATGACTGGGACCTAGAACA	2	2	chr2	+	1160731	Single	2	0	[('chr2:1160731:+', 2)]	proteinId=2300457;proteinId=2300461_promoter
CATTTCACGAATATCGCGCC	GGCGCGATATTCGTGAAATG	4	4	chr7	+	1120573	Concat	3	1	[('chr7:1120573:+', 3)]	proteinId=2311665_promoter;proteinId=2072733_promoter
GAGGTTAGGTGGACTTTGAG	CTCAAAGTCCACCTAACCTC	12	12	chr7	+	600851	Single	11	1	[('chr7:600851:+', 11)]	proteinId=2130517
GATCACAAGGGCAAAGGAGA	TCTCCTTTGCCCTTGTGATC	2	2	chr4	-	2077485	Single	2	0	[('chr4:2077485:-', 2)]	proteinId=2306552_promoter
AAGTTTTAACTAGATTTTCT	AGAAAATCTAGTTAAAACTT	10	10	chr4	-	2245356	Single	10	0	[('chr4:2245356:-', 10)]	proteinId=2306649
TGTTGAGTTACAAAGGCGGC	GCCGCCTTTGTAACTCAACA	4	4	chr2	-	1516768	Single	4	0	[('chr2:1516768:-', 4)]	proteinId=2125110
GTTTGAGCTCCATTTCTTTA	TAAAGAAATGGAGCTCAAAC	9	9	chr2	+	1866303	Single	9	0	[('chr2:1866303:+', 9)]	proteinId=2300968_promoter;proteinId=2300969
CCATACGTACTATCTAAGGG	CCCTTAGATAGTACGTATGG	50	50	chr3	-	2955138	Single	48	0	[('chr3:2955138:-', 48), ('chr1:6914474:+', 1), ('chr7:2481057:-', 1)]	proteinId=2304699_promoter
ATGTAAATTTATCTCATACG	CGTATGAGATAAATTTACAT	4	4	chr2	-	4589698	Single	4	0	[('chr2:4589698:-', 4)]
CCGGCATGGACCTACACGGG	CCCGTGTAGGTCCATGCCGG	22	22	chr2	-	1211089	Single	20	0	[('chr2:1211089:-', 20), ('chr2:2194574:-', 1), ('chr2:2305296:-', 1)]	proteinId=2300501_promoter
ATTATATCGATTATGTCGGG	CCCGACATAATCGATATAAT	95	95	chr1	-	6711140	Single	89	3	[('chr1:6711140:-', 89), ('chr2:2395934:-', 1), ('chr4:2687399:+', 1), ('chr1:677032:-', 1)]	proteinId=77895_promoter
ACATTCTGCTGCCTACTGTC	GACAGTAGGCAGCAGAATGT	18	18	chr1	+	8823574	Single	17	0	[('chr1:8823574:+', 17), ('chr1:8823577:+', 1)]	proteinId=37752_promoter;proteinId=2298926
CGGAGGCAAAGCGTAACGTT	AACGTTACGCTTTGCCTCCG	5	5	chr6	+	3019792	Single	5	0	[('chr6:3019792:+', 5)]
AAAGGCACCATTTGAGCTTA	TAAGCTCAAATGGTGCCTTT	7	7	chr2	-	4383219	Concat	6	1	[('chr2:4383219:-', 6)]	proteinId=2302356
GAACGGCCCTTTCGTATCCG	CGGATACGAAAGGGCCGTTC	22	22	chr7	-	3209911	Single	20	0	[('chr7:3209911:-', 20), ('chr1:7974718:+', 1), ('chr7:3209909:-', 1)]	proteinId=2131203_promoter
CTCTCGCTCGATGACAAGAA	TTCTTGTCATCGAGCGAGAG	9	9	chr5	+	1074851	Concat	8	1	[('chr5:1074851:+', 8)]
TTAGACATCAAGCTGGTTTA	TAAACCAGCTTGATGTCTAA	2	2	chr1	+	1000067	Single	2	0	[('chr1:1000067:+', 2)]	proteinId=2294392_promoter;proteinId=2294394
TTCGCCACTGATTTAGGGCT	AGCCCTAAATCAGTGGCGAA	9	9	chr6	+	1407044	Single	9	0	[('chr6:1407044:+', 9)]	proteinId=2310250_promoter
CGATAAAAGGTAGTCATCCC	GGGATGACTACCTTTTATCG	4	4	chr1	-	9980423	Single	4	0	[('chr1:9980423:-', 4)]	proteinId=2299553
TAACCTCTTGTTCTCGACTT	AAGTCGAGAACAAGAGGTTA	11	11	chr4	-	48404	Single	11	0	[('chr4:48404:-', 11)]	proteinId=2305743_promoter
CGCACGGGCTCACAGGCATC	GATGCCTGTGAGCCCGTGCG	1	1	chr1	-	9524546	Single	1	0	[('chr1:9524546:-', 1)]
GAGTAGTCCTAGGCGGTCTG	CAGACCGCCTAGGACTACTC	7	7	chr1	+	2127196	Single	7	0	[('chr1:2127196:+', 7)]	proteinId=2295096
TGGGGAACTAGAATAGATCA	TGATCTATTCTAGTTCCCCA	21	21	chr1	+	1255730	Single	20	0	[('chr1:1255730:+', 20), ('chr1:6943496:-', 1)]	proteinId=2294499_promoter;proteinId=2294498_promoter
CCGGACATTCCGCCAGTTTC	GAAACTGGCGGAATGTCCGG	24	24	chr4	-	2189148	Single	21	2	[('chr4:2189148:-', 21), ('chr4:790317:-', 1)]	proteinId=2119212;proteinId=2081294_promoter
CCTCCTGACGGAATTATTTG	CAAATAATTCCGTCAGGAGG	5	5	chr1	-	2194925	Single	5	0	[('chr1:2194925:-', 5)]	proteinId=2295145
GACTGACCCGCTCCTCTGGG	CCCAGAGGAGCGGGTCAGTC	30	30	chr2	-	1134927	Single	26	2	[('chr2:1134927:-', 26), ('chr3:1922860:+', 1), ('chr1:1535944:-', 1)]
CGGTTATAGTGCGAATCCAA	TTGGATTCGCACTATAACCG	18	18	chr1	+	4783879	Concat	16	2	[('chr1:4783879:+', 16)]	proteinId=2313746_promoter
TAGAGTCCGACTGGACCATA	TATGGTCCAGTCGGACTCTA	1	1	chr7	+	2518546	Single	1	0	[('chr7:2518546:+', 1)]
GGCGATAGAGTATAATAGGT	ACCTATTATACTCTATCGCC	78	78	chr1	+	5499874	Single	72	2	[('chr1:5499874:+', 72), ('chr1:5499879:+', 1), ('chr1:8799201:+', 1), ('chr3:1922860:+', 1), ('chr7:488450:+', 1)]	proteinId=2050220
GCCTCATACTTGTCCCTTGC	GCAAGGGACAAGTATGAGGC	8	8	chr2	+	4148240	Concat	7	1	[('chr2:4148240:+', 7)]	proteinId=2138498
GTGAAACATGCGGTGGCTTA	TAAGCCACCGCATGTTTCAC	12	12	chr3	-	20327	Single	10	1	[('chr3:20327:-', 10), ('chr6:1914656:-', 1)]	proteinId=81753_promoter;proteinId=111741_promoter
CATAGTCGTTTGAGCGGAGC	GCTCCGCTCAAACGACTATG	3	3	chr6	-	2998852	Single	3	0	[('chr6:2998852:-', 3)]	proteinId=2130172
TTGCCGGATCTCTGATGTGA	TCACATCAGAGATCCGGCAA	3	3	chr7	-	911233	Single	3	0	[('chr7:911233:-', 3)]
TTTAGCCCCAAGGGCGATTG	CAATCGCCCTTGGGGCTAAA	41	41	chr5	+	2709153	Single	38	1	[('chr5:2709153:+', 38), ('chr1:6484091:+', 1), ('chr7:1456504:+', 1)]
AACTTGTTGTTATCCATCCG	CGGATGGATAACAACAAGTT	11	11	chr5	+	2622287	Single	10	0	[('chr5:2622287:+', 10), ('chr7:1240090:+', 1)]	proteinId=2308812_promoter
ACCCGCCCGAGATTACTTAG	CTAAGTAATCTCGGGCGGGT	32	32	chr3	-	81832	Single	30	1	[('chr3:81832:-', 30), ('chr1:7250456:+', 1)]	proteinId=2062045_promoter;proteinId=2303111_promoter
ATTTAATCGTCCCGCGCTTC	GAAGCGCGGGACGATTAAAT	18	18	chr7	+	2494045	Concat	15	2	[('chr7:2494045:+', 15), ('chr4:3561472:+', 1)]	proteinId=2312491
AATGTAAATTTCCTCGTTCC	GGAACGAGGAAATTTACATT	62	62	chr7	-	1391206	Single	59	1	[('chr7:1391206:-', 59), ('chr1:210178:-', 1), ('chr1:7436906:+', 1)]
TAAGTCCCATCCTATTTACT	AGTAAATAGGATGGGACTTA	4	4	chr6	-	2421076	Single	4	0	[('chr6:2421076:-', 4)]	proteinId=2310662_promoter;proteinId=2310664
TGTTACGCTCCTAGGTACAT	ATGTACCTAGGAGCGTAACA	10	10	chr5	+	4308108	Concat	8	2	[('chr5:4308108:+', 8)]	proteinId=112050_promoter
TTTATACCGTAACGTGTTCC	GGAACACGTTACGGTATAAA	1	1	chr7	+	923298	Single	1	0	[('chr7:923298:+', 1)]	proteinId=2311547_promoter;proteinId=2311545_promoter
TTATATCGTCGTCGCCTTCC	GGAAGGCGACGACGATATAA	8	8	chr1	+	2546667	Concat	7	1	[('chr1:2546667:+', 7)]	proteinId=2295424
TACAGCATTTCAGTTGGGAA	TTCCCAACTGAAATGCTGTA	7	7	chr1	-	7799119	Concat	6	1	[('chr1:7799119:-', 6)]	proteinId=2298287;proteinId=2298288_promoter
CGATCCCTGCAAGTTCGTCA	TGACGAACTTGCAGGGATCG	14	14	chr4	+	3633299	Single	12	1	[('chr4:3633299:+', 12), ('chr1:9415816:+', 1)]	proteinId=2307383_promoter;proteinId=2307379_promoter
CCGTTCTCAAAGCGGTTCAA	TTGAACCGCTTTGAGAACGG	24	24	chr1	-	6408429	Single	23	1	[('chr1:6408429:-', 23)]	proteinId=2297460_promoter;proteinId=2297454_promoter
TATCTTCCGCTTACGCGGTT	AACCGCGTAAGCGGAAGATA	4	4	chr1	-	8977989	Single	4	0	[('chr1:8977989:-', 4)]	proteinId=2299014_promoter
GCTTAGAGGACGGAGCCCTG	CAGGGCTCCGTCCTCTAAGC	18	18	chr1	+	6484091	Concat	15	2	[('chr1:6484091:+', 15), ('chr7:223493:-', 1)]
GTTAGAAAACGCGGTTAGAA	TTCTAACCGCGTTTTCTAAC	2	2	chr3	+	3870251	Concat	1	1	[('chr3:3870251:+', 1)]	proteinId=2305333_promoter
ATATCTCTTGTTTCGGCTGC	GCAGCCGAAACAAGAGATAT	12	12	chr1	-	7965850	Single	10	1	[('chr1:7965850:-', 10), ('chr1:802690:-', 1)]	proteinId=2298378
ATGCAATGCCCGTCTTGAGA	TCTCAAGACGGGCATTGCAT	4	4	chr5	-	2308764	Single	4	0	[('chr5:2308764:-', 4)]	proteinId=112227
TACTGCTAGCACATGATGGT	ACCATCATGTGCTAGCAGTA	4	4	chr3	-	3609546	Single	4	0	[('chr3:3609546:-', 4)]	proteinId=2305149_promoter
TATTCTACTGTGAGACAATG	CATTGTCTCACAGTAGAATA	17	17	chr3	-	1014902	Single	15	1	[('chr3:1014902:-', 15), ('chr1:8565372:+', 1)]
TGCACTCGAAGGGGTCAAGT	ACTTGACCCCTTCGAGTGCA	46	46	chr2	-	3098526	Single	42	3	[('chr2:3098526:-', 42), ('chr3:1751925:-', 1)]	proteinId=2078041
ATACTCGTCGCTGAACTAAT	ATTAGTTCAGCGACGAGTAT	2	2	chr3	+	1135163	Single	2	0	[('chr3:1135163:+', 2)]	proteinId=2303682
AGGATTGTCTGAACCCCCAC	GTGGGGGTTCAGACAATCCT	1	1	chr6	+	2381906	Single	1	0	[('chr6:2381906:+', 1)]	proteinId=2310644
TCCGGTCCTATTTACGTATA	TATACGTAAATAGGACCGGA	12	12	chr1	-	84443	Single	12	0	[('chr1:84443:-', 12)]	proteinId=2293963
ACTAGAGCATCTTACTTGTG	CACAAGTAAGATGCTCTAGT	24	24	chr1	+	6408156	Single	24	0	[('chr1:6408156:+', 24)]	proteinId=2297454
TGGATGGCGCGTTTCTGTCA	TGACAGAAACGCGCCATCCA	30	30	chr3	+	3257308	Concat	20	9	[('chr3:3257308:+', 20), ('chr3:3661652:-', 1)]	proteinId=2304925_promoter
TAGCTTGCAATTTATTCCTT	AAGGAATAAATTGCAAGCTA	111	111	chr5	+	2169641	Single	101	4	[('chr5:2169641:+', 101), ('chr1:2303160:-', 1), ('chr3:4590094:-', 1), ('chr1:6914244:-', 1), ('chr7:3183771:-', 1), ('chr7:2406658:-', 1), ('chr1:6483932:-', 1)]	proteinId=2308517
GTGGTCTTTTCTGATAAGTC	GACTTATCAGAAAAGACCAC	22	22	chr2	-	3982977	Single	21	0	[('chr2:3982977:-', 21), ('chr3:4119766:+', 1)]
TGTCAGAAGTGTTTACCTGG	CCAGGTAAACACTTCTGACA	6	6	chr3	-	2369427	Concat	1	5	[('chr3:2369427:-', 1)]	proteinId=2315189
CGCTAGAAGGATCGTTCACC	GGTGAACGATCCTTCTAGCG	1	1	chr4	+	3199024	Single	1	0	[('chr4:3199024:+', 1)]
GAGGTATCACATCATCCACC	GGTGGATGATGTGATACCTC	21	21	chr4	+	226341	Concat	18	2	[('chr4:226341:+', 18), ('chr6:1171395:-', 1)]	proteinId=95413_promoter
GGGGCACTGTGCTACATCTA	TAGATGTAGCACAGTGCCCC	1	1	chr1	-	2254075	Single	1	0	[('chr1:2254075:-', 1)]	proteinId=2295196;proteinId=2295198_promoter
TTAGAAACAGCATTCTATAA	TTATAGAATGCTGTTTCTAA	10	10	chr3	-	1616916	Single	10	0	[('chr3:1616916:-', 10)]	proteinId=2303957_promoter
GGTCTACTGCAATATCGGGT	ACCCGATATTGCAGTAGACC	5	5	chr2	-	2238549	Concat	4	1	[('chr2:2238549:-', 4)]	proteinId=2301159
GTATACGAACCTTGTCTGTG	CACAGACAAGGTTCGTATAC	1	1	chr2	+	4661375	Single	1	0	[('chr2:4661375:+', 1)]	proteinId=2302542
GTGGGGATTCACGGGAGCTG	CAGCTCCCGTGAATCCCCAC	7	7	chr2	-	1241188	Single	7	0	[('chr2:1241188:-', 7)]	proteinId=2314483_promoter
AACGCAGCCTAGACATGGTG	CACCATGTCTAGGCTGCGTT	1	1	chr6	-	1368567	Single	1	0	[('chr6:1368567:-', 1)]	proteinId=2310234
CCAATTGTCAGGTTTATCCC	GGGATAAACCTGACAATTGG	15	15	chr3	-	107933	Single	14	0	[('chr3:107933:-', 14), ('chr2:4994013:-', 1)]
TTTACCATTCATATTGAGTG	CACTCAATATGAATGGTAAA	7	7	chr4	-	2906361	Single	7	0	[('chr4:2906361:-', 7)]	proteinId=2307054_promoter;proteinId=2307051_promoter
GAAATGCATTCTTTGTTGCA	TGCAACAAAGAATGCATTTC	228	228	chr3	+	409126	Single	206	5	[('chr3:409126:+', 206), ('chr1:6914244:-', 4), ('chr5:3325007:-', 2), ('chr7:3111985:+', 1), ('chr1:2303160:-', 1), ('chr1:1789470:-', 1), ('chr7:2035049:-', 1), ('chr1:5637819:-', 1), ('chr2:4482686:-', 1), ('chr5:736006:-', 1), ('chr1:7624221:-', 1), ('chr3:409128:+', 1), ('chr5:2602384:+', 1), ('chr1:8767584:+', 1)]	proteinId=2314986
CTATATATACTCAAAGTATG	CATACTTTGAGTATATATAG	14	14	chr2	-	5339324	Single	14	0	[('chr2:5339324:-', 14)]	proteinId=2117721
TCAGTAAGATTCCGTTATGT	ACATAACGGAATCTTACTGA	1	1	chr4	-	2513090	Single	1	0	[('chr4:2513090:-', 1)]	proteinId=2306817_promoter
TTTCATTCCTTCTTCAATAC	GTATTGAAGAAGGAATGAAA	64	64	chr1	-	6058529	Single	63	1	[('chr1:6058529:-', 63)]
AATGAGCCCCTAGTTGCCGT	ACGGCAACTAGGGGCTCATT	25	25	chr1	+	541621	Single	22	1	[('chr1:541621:+', 22), ('chr7:2406660:-', 1), ('chr1:10013646:+', 1)]
ACCTAGTGTCATAAGGTGCC	GGCACCTTATGACACTAGGT	24	24	chr3	-	1532350	Single	21	2	[('chr3:1532350:-', 21), ('chr2:3759614:+', 1)]	proteinId=2303903_promoter
CTGGATGATGTGTGATCGAC	GTCGATCACACATCATCCAG	19	19	chr1	+	1094059	Single	18	1	[('chr1:1094059:+', 18)]	proteinId=2122159
GAAGTCAATATTACTTTCGA	TCGAAAGTAATATTGACTTC	7	7	chr7	+	1165579	Single	7	0	[('chr7:1165579:+', 7)]
AAAGTGGTTTGAACGTTGTG	CACAACGTTCAAACCACTTT	1	1	chr5	+	2602384	Single	1	0	[('chr5:2602384:+', 1)]	proteinId=2066622
GCGGCACTTGTGGGCTCAGG	CCTGAGCCCACAAGTGCCGC	3	3	chr5	+	2343544	Single	3	0	[('chr5:2343544:+', 3)]	proteinId=2308630_promoter
GCGTCTTTCACATGCTCATC	GATGAGCATGTGAAAGACGC	1	1	chr1	-	8495501	Single	1	0	[('chr1:8495501:-', 1)]	proteinId=2298743_promoter
GGCCCGAGCTGTAACCGTTA	TAACGGTTACAGCTCGGGCC	9	9	chr3	-	3457148	Single	9	0	[('chr3:3457148:-', 9)]
GTCTTTATTTACGTAGTTCC	GGAACTACGTAAATAAAGAC	12	12	chr1	+	996331	Single	11	1	[('chr1:996331:+', 11)]	proteinId=2294390
ATTAATCCAGTAGTCAATAA	TTATTGACTACTGGATTAAT	7	7	chr5	+	3799677	Concat	3	4	[('chr5:3799677:+', 3)]	proteinId=2309470_promoter
TTCATTTGCTGCCCAGTCCT	AGGACTGGGCAGCAAATGAA	1	1	chr7	-	2751199	Single	1	0	[('chr7:2751199:-', 1)]
GTTGAATCCACGGGCTATTT	AAATAGCCCGTGGATTCAAC	6	6	chr1	+	7354008	Single	6	0	[('chr1:7354008:+', 6)]
AAAGAGAGTGCCCGGGTTTC	GAAACCCGGGCACTCTCTTT	4	4	chr5	+	2952280	Single	4	0	[('chr5:2952280:+', 4)]	proteinId=2308943_promoter
GTTGATGTTTCCCTCTGCAA	TTGCAGAGGGAAACATCAAC	1	1	chr3	-	3606450	Single	1	0	[('chr3:3606450:-', 1)]	proteinId=2305148_promoter;proteinId=2305149
CAAATAAGTGATAACCGTTT	AAACGGTTATCACTTATTTG	7	7	chr5	-	3403864	Single	7	0	[('chr5:3403864:-', 7)]	proteinId=2309254
CTGAGGGCGACGAGGACATT	AATGTCCTCGTCGCCCTCAG	8	8	chr6	+	1410731	Single	8	0	[('chr6:1410731:+', 8)]	proteinId=2310252_promoter;proteinId=2310254_promoter
TGGTTTACTTTATAAAGCCC	GGGCTTTATAAAGTAAACCA	11	11	chr5	+	2635362	Single	10	0	[('chr5:2635362:+', 10), ('chr4:2704863:+', 1)]
TAATATAACTTAGGAATCCG	CGGATTCCTAAGTTATATTA	1	1	chr7	+	758873	Single	1	0	[('chr7:758873:+', 1)]	proteinId=57777_promoter
TCGGCGATCTGTCTGTTCTT	AAGAACAGACAGATCGCCGA	1	1	chr2	+	1738257	Single	1	0	[('chr2:1738257:+', 1)]	proteinId=2314544_promoter
ACTCAATACATGGCAGGTTT	AAACCTGCCATGTATTGAGT	90	90	chr4	-	2363614	Single	80	3	[('chr4:2363614:-', 80), ('chr1:9359600:-', 1), ('chr3:1774890:+', 1), ('chr2:4148240:+', 1), ('chr3:3606450:-', 1), ('chr7:2406660:-', 1), ('chr1:6517427:-', 1), ('chr3:1370438:+', 1)]
TCCGCCTCCGCAACAGTCTA	TAGACTGTTGCGGAGGCGGA	1	1	chr1	+	3053527	Single	1	0	[('chr1:3053527:+', 1)]	proteinId=2295606_promoter
AGCTACATCATGGACGATTG	CAATCGTCCATGATGTAGCT	8	8	chr1	-	2692272	Concat	7	1	[('chr1:2692272:-', 7)]	proteinId=2295497
TGGGTGTGGGTTTTGGTTTC	GAAACCAAAACCCACACCCA	10	10	chr1	+	3267359	Concat	7	3	[('chr1:3267359:+', 7)]	proteinId=2295763
CGTTCTCGGCAACCGACTGA	TCAGTCGGTTGCCGAGAACG	1	1	chr4	+	3561685	Single	1	0	[('chr4:3561685:+', 1)]	proteinId=2307326;proteinId=2307328_promoter
ACCTTCCGTAACGTTGTTGC	GCAACAACGTTACGGAAGGT	14	14	chr5	+	822221	Single	13	1	[('chr5:822221:+', 13)]	proteinId=2308079
CCACGTTCGTCGTTGTGGGT	ACCCACAACGACGAACGTGG	1	1	chr4	+	2914498	Single	1	0	[('chr4:2914498:+', 1)]	proteinId=2315623
GCATTAGCGCCTCCGCGATA	TATCGCGGAGGCGCTAATGC	2	2	chr4	+	2682449	Single	2	0	[('chr4:2682449:+', 2)]	proteinId=51812_promoter;proteinId=2306945_promoter
TTTACTATCTCCGAGCTGCC	GGCAGCTCGGAGATAGTAAA	1	1	chr6	-	3148935	Single	1	0	[('chr6:3148935:-', 1)]
GGTCGATGCACCCGACCGCG	CGCGGTCGGGTGCATCGACC	1	1	chr2	+	1114508	Single	1	0	[('chr2:1114508:+', 1)]	proteinId=2300435
CTCGGTAGTACATGTTTTGC	GCAAAACATGTACTACCGAG	17	17	chr2	-	4475062	Single	17	0	[('chr2:4475062:-', 17)]	proteinId=2302431
GCCGCGATGCTCTGCCTAAG	CTTAGGCAGAGCATCGCGGC	20	20	chr6	-	4116701	Single	20	0	[('chr6:4116701:-', 20)]	proteinId=38458_promoter;proteinId=2311247_promoter
TTGTTTCAGAAAGATACCTC	GAGGTATCTTTCTGAAACAA	13	13	chr1	-	4012202	InCat	13	0	[('chr1:4012202:-', 7), ('chr1:4012203:+', 6)]	proteinId=2296197;proteinId=2114944_promoter
CAAGAGTGGGATAGAAGTAA	TTACTTCTATCCCACTCTTG	3	3	chr7	-	606255	Single	3	0	[('chr7:606255:-', 3)]	proteinId=2071953
ATGTATAGGAGGCTCGACAG	CTGTCGAGCCTCCTATACAT	3	3	chr5	+	3141525	Single	3	0	[('chr5:3141525:+', 3)]	proteinId=2067418
AAAACTGATGTTGGGTTGAA	TTCAACCCAACATCAGTTTT	32	32	chr1	-	1744240	Single	29	1	[('chr1:1744240:-', 29), ('chr2:2194574:-', 1), ('chr1:5863770:+', 1)]	proteinId=2294814
GATTGAATTGATCCACTACC	GGTAGTGGATCAATTCAATC	30	30	chr1	+	3184499	Single	26	2	[('chr1:3184499:+', 26), ('chr7:1448797:+', 1), ('chr7:495661:+', 1)]
AAATACGTAGGGTCCGAGAA	TTCTCGGACCCTACGTATTT	8	8	chr2	+	2702007	Single	8	0	[('chr2:2702007:+', 8)]	proteinId=2301453_promoter
TTCACCTACCAGACCACCGA	TCGGTGGTCTGGTAGGTGAA	2	2	chr2	+	4314401	Concat	1	1	[('chr2:4314401:+', 1)]	proteinId=2302300
TTTGCGTGTCCATAAGTGTA	TACACTTATGGACACGCAAA	1	1	chr1	+	9033147	Single	1	0	[('chr1:9033147:+', 1)]	proteinId=2299041_promoter
CGGACGCTCGCTATTTCGAG	CTCGAAATAGCGAGCGTCCG	1	1	chr6	-	1914656	Single	1	0	[('chr6:1914656:-', 1)]	proteinId=2310437_promoter
GACATCGAATATTGTCGTAG	CTACGACAATATTCGATGTC	33	33	chr7	-	3521767	Single	32	1	[('chr7:3521767:-', 32)]
AACTCATTCACTTGACGGGG	CCCCGTCAAGTGAATGAGTT	22	22	chr3	+	3587360	Single	21	1	[('chr3:3587360:+', 21)]
TTGTTCTTTCCCCGCGTAAT	ATTACGCGGGGAAAGAACAA	9	9	chr2	+	5118389	Single	9	0	[('chr2:5118389:+', 9)]	proteinId=2057540_promoter
ACACCTATACCCAAGGGGCT	AGCCCCTTGGGTATAGGTGT	3	3	chr6	-	3028600	Concat	2	1	[('chr6:3028600:-', 2)]	proteinId=2310823_promoter;proteinId=2310822_promoter
TCGTATCTCTAGAACAGTAT	ATACTGTTCTAGAGATACGA	3	3	chr6	+	1204897	Single	3	0	[('chr6:1204897:+', 3)]
GGGACCCGTTTGCGATTACC	GGTAATCGCAAACGGGTCCC	6	6	chr5	+	2256132	Concat	1	5	[('chr5:2256132:+', 1)]
GGAACCTTAGTTCATGCGCA	TGCGCATGAACTAAGGTTCC	1	1	chr7	+	1087185	Single	1	0	[('chr7:1087185:+', 1)]
TGCGTGGATGAATCACTTGC	GCAAGTGATTCATCCACGCA	4	4	chr7	-	3478743	Concat	3	1	[('chr7:3478743:-', 3)]	proteinId=2312992;proteinId=2113928_promoter
CCGATCGTATTCTCGTTTCG	CGAAACGAGAATACGATCGG	12	12	chr1	+	5048460	Single	10	1	[('chr1:5048460:+', 10), ('chr7:600501:-', 1)]	proteinId=2123212
TGGCAATTTTCCATTGTTCT	AGAACAATGGAAAATTGCCA	2	2	chr7	+	1664794	Single	2	0	[('chr7:1664794:+', 2)]
CCACCCACACGTATCGGGCC	GGCCCGATACGTGTGGGTGG	11	11	chr1	-	8948938	Concat	9	1	[('chr1:8948938:-', 9), ('chr2:2592533:+', 1)]	proteinId=2298996;proteinId=2298998_promoter
TTCTTATATATGGGATTAGT	ACTAATCCCATATATAAGAA	23	23	chr1	-	222597	Single	22	0	[('chr1:222597:-', 22), ('chr1:7342884:+', 1)]	proteinId=2294054_promoter;proteinId=2121955
CCTTCTCGTTGTAGAACATT	AATGTTCTACAACGAGAAGG	1	1	chr2	-	1105096	Single	1	0	[('chr2:1105096:-', 1)]	proteinId=2314467
CCAAAAATTGGCGCAAACTA	TAGTTTGCGCCAATTTTTGG	6	6	chr1	+	6163825	Single	6	0	[('chr1:6163825:+', 6)]	proteinId=2297323;proteinId=2297324_promoter
ACAACTTCTGCTGGAGGACC	GGTCCTCCAGCAGAAGTTGT	10	10	chr1	+	2649290	Single	9	0	[('chr1:2649290:+', 9), ('chr5:2692612:-', 1)]	proteinId=2313501
TACGGTGAGTATTGTCGGCG	CGCCGACAATACTCACCGTA	2	2	chr2	-	3578860	Single	2	0	[('chr2:3578860:-', 2)]	proteinId=78828
TGGGTTAATCATGACTATGG	CCATAGTCATGATTAACCCA	15	15	chr1	-	471441	Single	14	0	[('chr1:471441:-', 14), ('chr7:495661:+', 1)]	proteinId=2294116
CGTTAGCGTGTAGCCCTCAA	TTGAGGGCTACACGCTAACG	12	12	chr5	+	3541204	Single	11	0	[('chr5:3541204:+', 11), ('chr2:4663687:-', 1)]
CTGTAGATATATCATAGCAG	CTGCTATGATATATCTACAG	1	1	chr2	-	681557	Single	1	0	[('chr2:681557:-', 1)]	proteinId=2300248_promoter
ATTCACTCTCCGGGTGCGGG	CCCGCACCCGGAGAGTGAAT	41	41	chr1	-	1241631	Concat	36	4	[('chr1:1241631:-', 36), ('chr3:3228013:+', 1)]	proteinId=98773
CATAACAGGTTGCACCTACC	GGTAGGTGCAACCTGTTATG	7	7	chr5	+	2693590	Single	7	0	[('chr5:2693590:+', 7)]	proteinId=2308851
GGGGGACCATGCTAGTATCA	TGATACTAGCATGGTCCCCC	2	2	chr2	+	3922399	Single	2	0	[('chr2:3922399:+', 2)]	proteinId=2302024_promoter
GGCGTGTCCGTAAACTAATG	CATTAGTTTACGGACACGCC	11	11	chr7	-	948844	Single	11	0	[('chr7:948844:-', 11)]	proteinId=97001_promoter
TTTCATGCTCAAAAATCTGT	ACAGATTTTTGAGCATGAAA	8	8	chr3	-	2617225	Single	8	0	[('chr3:2617225:-', 8)]
ATGGTTAGATTATGCACGTG	CACGTGCATAATCTAACCAT	11	11	chr6	+	3245621	Concat	9	1	[('chr6:3245621:+', 9), ('chr1:103322:-', 1)]
TTGCTATAAAAGTTTGATTA	TAATCAAACTTTTATAGCAA	4	3	chr2	+	3991623	Concat	1	3	[('chr2:3991623:+', 1)]	proteinId=110951_promoter
GTTCAATGTTAGATATTCGT	ACGAATATCTAACATTGAAC	1	1	chr1	-	6508021	Single	1	0	[('chr1:6508021:-', 1)]	proteinId=2313903_promoter
GACGCCTCAACTCTACTCGT	ACGAGTAGAGTTGAGGCGTC	35	35	chr2	+	1510074	Single	35	0	[('chr2:1510074:+', 35)]	proteinId=2300713_promoter
CGCCATAAAGATCGACACTA	TAGTGTCGATCTTTATGGCG	2	2	chr1	+	6917367	Concat	1	1	[('chr1:6917367:+', 1)]
TATCCAATATCTGCACTGCT	AGCAGTGCAGATATTGGATA	13	13	chr4	+	3096601	Single	13	0	[('chr4:3096601:+', 13)]	proteinId=2307144_promoter
TGGTAGGGGGACACAGCGTC	GACGCTGTGTCCCCCTACCA	3	3	chr1	-	7321380	Single	3	0	[('chr1:7321380:-', 3)]	proteinId=2297957
GGCTTTAAGTGCATCGGTGC	GCACCGATGCACTTAAAGCC	18	18	chr2	+	460914	Single	17	1	[('chr2:460914:+', 17)]	proteinId=2077028
GCCTTTGTTCCCTGGATATC	GATATCCAGGGAACAAAGGC	29	29	chr7	-	2370576	Single	27	2	[('chr7:2370576:-', 27)]	proteinId=112498
GTTTACGGAGTTTTGCCCGG	CCGGGCAAAACTCCGTAAAC	18	18	chr3	+	2074527	Single	16	1	[('chr3:2074527:+', 16), ('chr1:9976098:+', 1)]	proteinId=2139043
TTTTGATGCATGTAATAGTA	TACTATTACATGCATCAAAA	7	7	chr2	-	1133655	Single	7	0	[('chr2:1133655:-', 7)]
GGAGGATTGCGCAATCACCT	AGGTGATTGCGCAATCCTCC	15	15	chr4	+	1907571	Concat	12	2	[('chr4:1907571:+', 12), ('chr3:1281521:+', 1)]
TTCTCAATGCATCACTCCTC	GAGGAGTGATGCATTGAGAA	1	1	chr4	-	4209798	Single	1	0	[('chr4:4209798:-', 1)]
GGCCCATCCTCTATTCAGGT	ACCTGAATAGAGGATGGGCC	6	6	chr2	+	5227351	Single	6	0	[('chr2:5227351:+', 6)]	proteinId=2314947
AGCTGTTCTTGGAATGCTTA	TAAGCATTCCAAGAACAGCT	1	1	chr1	-	1276157	Single	1	0	[('chr1:1276157:-', 1)]	proteinId=44554_promoter;proteinId=105669_promoter
AGGTTCGCCTTCTTGTCGTT	AACGACAAGAAGGCGAACCT	12	12	chr5	+	2490666	Single	11	0	[('chr5:2490666:+', 11), ('chr5:2510553:+', 1)]	proteinId=2308718
GAGCTCGTAGAGCTCTACCT	AGGTAGAGCTCTACGAGCTC	3	3	chr2	-	5364572	Single	3	0	[('chr2:5364572:-', 3)]	proteinId=2303034_promoter
GTGGTGCCATAGACAGCGGT	ACCGCTGTCTATGGCACCAC	80	80	chr2	+	624545	Single	75	0	[('chr2:624545:+', 75), ('chr1:3681646:-', 1), ('chr2:624547:+', 1), ('chr3:2107619:-', 1), ('chr1:3625441:+', 1), ('chr7:2406660:-', 1)]	proteinId=2300220_promoter
ATGTCGTGACCATCCGAGTA	TACTCGGATGGTCACGACAT	1	1	chr7	+	1794759	Single	1	0	[('chr7:1794759:+', 1)]	proteinId=2113540_promoter
CTGAGTAAGTAAGAGATACT	AGTATCTCTTACTTACTCAG	1	1	chr7	+	1952278	Single	1	0	[('chr7:1952278:+', 1)]	proteinId=2312114
AACTCTTATTTCCTGCTTCC	GGAAGCAGGAAATAAGAGTT	28	28	chr5	+	2852290	Single	24	2	[('chr5:2852290:+', 24), ('chr7:1765059:-', 1), ('chr5:3256020:-', 1)]	proteinId=2308902_promoter
CGCGCTTGGCTCTTTTACCC	GGGTAAAAGAGCCAAGCGCG	4	4	chr3	+	831243	Concat	1	3	[('chr3:831243:+', 1)]	proteinId=2315024
CCACATTTTTCTCCAGGTGC	GCACCTGGAGAAAAATGTGG	17	17	chr1	-	6526812	Concat	11	6	[('chr1:6526812:-', 11)]	proteinId=2297538
CATGGTGTAGCGTGGATAAT	ATTATCCACGCTACACCATG	2	2	chr2	-	5089147	Single	2	0	[('chr2:5089147:-', 2)]	proteinId=2302894
AGCAACTACATCTGCCTTTG	CAAAGGCAGATGTAGTTGCT	15	15	chr1	-	2295113	Single	15	0	[('chr1:2295113:-', 15)]	proteinId=2295239_promoter
ATGCGTGATGGTGGAAGGAA	TTCCTTCCACCATCACGCAT	4	4	chr1	+	5603795	Single	4	0	[('chr1:5603795:+', 4)]
TGAGGCGGGTACCCAGAGTA	TACTCTGGGTACCCGCCTCA	1	1	chr7	+	221708	Single	1	0	[('chr7:221708:+', 1)]	proteinId=112699_promoter
CGTTTTTTTAGGCTGCTTTA	TAAAGCAGCCTAAAAAAACG	2	2	chr1	-	9300848	Single	2	0	[('chr1:9300848:-', 2)]
GGATCATTCCCAGTGTTCCC	GGGAACACTGGGAATGATCC	17	17	chr3	-	3878089	Single	17	0	[('chr3:3878089:-', 17)]	proteinId=2305336_promoter
TGTTGGGGGGATTGTGACCG	CGGTCACAATCCCCCCAACA	1	1	chr7	+	1456504	Single	1	0	[('chr7:1456504:+', 1)]	proteinId=2311792
TACATCGCATCCCTGATTAT	ATAATCAGGGATGCGATGTA	1	1	chr1	+	954628	Single	1	0	[('chr1:954628:+', 1)]
CCGTCTTAGCCATAATTTCG	CGAAATTATGGCTAAGACGG	5	5	chr7	+	1140625	Single	5	0	[('chr7:1140625:+', 5)]	proteinId=2311680
AGGACCTGCCAGATGCCTTT	AAAGGCATCTGGCAGGTCCT	1	1	chr4	+	4435651	Single	1	0	[('chr4:4435651:+', 1)]
GCGGCCGCTGTTGCCCTGCC	GGCAGGGCAACAGCGGCCGC	16	16	chr3	+	3411901	Single	15	0	[('chr3:3411901:+', 15), ('chr1:9004567:-', 1)]	proteinId=2305021
AAGAGCGGCCTGCGCCAATC	GATTGGCGCAGGCCGCTCTT	1	1	chr4	+	1918043	Single	1	0	[('chr4:1918043:+', 1)]	proteinId=2306422_promoter;proteinId=2306426
CTATTTATTTGATCGGGCAG	CTGCCCGATCAAATAAATAG	5	5	chr5	+	3559198	Single	5	0	[('chr5:3559198:+', 5)]	proteinId=2316070_promoter
TAGCCTGCTTCCTTACTATG	CATAGTAAGGAAGCAGGCTA	9	9	chr1	-	7542387	Single	9	0	[('chr1:7542387:-', 9)]	proteinId=2298102;proteinId=2298104_promoter
CACAAGTACCCCGCAAGCGT	ACGCTTGCGGGGTACTTGTG	31	31	chr2	-	4823609	Single	29	1	[('chr2:4823609:-', 29), ('chr5:1739658:+', 1)]	proteinId=2314890_promoter
TAGCAACTGCGGCCGTTATG	CATAACGGCCGCAGTTGCTA	5	5	chr7	-	3356676	Single	5	0	[('chr7:3356676:-', 5)]	proteinId=2312964_promoter
GGTGCATGGCAATATACTTC	GAAGTATATTGCCATGCACC	17	17	chr2	+	4504293	Single	15	1	[('chr2:4504293:+', 15), ('chr1:9268715:-', 1)]	proteinId=2302447
TCTGATTCAGGCATTCCAAA	TTTGGAATGCCTGAATCAGA	1	1	chr2	+	382621	Single	1	0	[('chr2:382621:+', 1)]	proteinId=2300071
ACGTGCCTGGGACAATTAAT	ATTAATTGTCCCAGGCACGT	15	15	chr2	-	4341061	Single	15	0	[('chr2:4341061:-', 15)]	proteinId=2302323;proteinId=2133586_promoter
CTGTAGTGAACCTACGTCTC	GAGACGTAGGTTCACTACAG	1	1	chr5	+	3155443	Single	1	0	[('chr5:3155443:+', 1)]	proteinId=108565
CGTTGAACTTATTGCCGGTT	AACCGGCAATAAGTTCAACG	3	3	chr7	+	1032253	Single	3	0	[('chr7:1032253:+', 3)]	proteinId=2311613;proteinId=2311615_promoter
AGGGATTTAATAGTACGCAC	GTGCGTACTATTAAATCCCT	3	3	chr7	-	2334794	Single	3	0	[('chr7:2334794:-', 3)]
ATGGGTATGTTCCTCCTCAT	ATGAGGAGGAACATACCCAT	16	16	chr5	-	3032109	Single	16	0	[('chr5:3032109:-', 16)]	proteinId=70573
ATTGACCCGCTTGGTCAAGT	ACTTGACCAAGCGGGTCAAT	7	7	chr1	+	1297310	Single	7	0	[('chr1:1297310:+', 7)]
AACGCGTTATACTCACGGAA	TTCCGTGAGTATAACGCGTT	12	12	chr7	-	3326907	Single	12	0	[('chr7:3326907:-', 12)]	proteinId=2312941
CCCCCGACCTTACAATTCGC	GCGAATTGTAAGGTCGGGGG	1	1	chr1	-	7557917	Single	1	0	[('chr1:7557917:-', 1)]	proteinId=2137429
TTTAATTGTCTTTTAGCAGA	TCTGCTAAAAGACAATTAAA	18	18	chr1	-	8058316	Single	17	0	[('chr1:8058316:-', 17), ('chr4:2404816:+', 1)]	proteinId=2298434_promoter;proteinId=2298437
GGTGTCATTCTCTCCGGTAG	CTACCGGAGAGAATGACACC	6	6	chr1	-	2407034	Concat	1	5	[('chr1:2407034:-', 1)]	proteinId=2055981_promoter
ATTTCGTTTCGTCCCACGTA	TACGTGGGACGAAACGAAAT	43	43	chr1	-	8536818	Single	40	1	[('chr1:8536818:-', 40), ('chr7:535761:-', 1), ('chr2:4799647:+', 1)]
TAGGTTAGTGGCCGTGCTCC	GGAGCACGGCCACTAACCTA	32	32	chr1	-	3299264	Single	29	1	[('chr1:3299264:-', 29), ('chr1:3299265:-', 1), ('chr7:2896530:+', 1)]
TGGTGTGCAGATGCGCACTA	TAGTGCGCATCTGCACACCA	5	5	chr7	-	1549925	Single	5	0	[('chr7:1549925:-', 5)]
AGGGGTATAACGTTCTAATT	AATTAGAACGTTATACCCCT	1	1	chr1	+	246668	Single	1	0	[('chr1:246668:+', 1)]
TTTTACGCATCATTCGGCGG	CCGCCGAATGATGCGTAAAA	5	5	chr2	+	1766060	Single	5	0	[('chr2:1766060:+', 5)]	proteinId=2300901
CGATCCGTGTACTCGAACAT	ATGTTCGAGTACACGGATCG	1	1	chr1	+	5163782	Single	1	0	[('chr1:5163782:+', 1)]	proteinId=2296883_promoter;proteinId=2313790_promoter
GATAGAATAGAATTCCCCGA	TCGGGGAATTCTATTCTATC	5	5	chr1	+	7256196	Single	5	0	[('chr1:7256196:+', 5)]
CAGAGCGGGTCGGCCATCAA	TTGATGGCCGACCCGCTCTG	5	5	chr4	+	3195247	Single	5	0	[('chr4:3195247:+', 5)]	proteinId=2307191
CCTTACATCGTCAGAGCCTT	AAGGCTCTGACGATGTAAGG	2	2	chr1	-	1391498	Single	2	0	[('chr1:1391498:-', 2)]	proteinId=2294582
GGATCCAATTCTAGAGGGTA	TACCCTCTAGAATTGGATCC	2	2	chr5	-	30869	Single	2	0	[('chr5:30869:-', 2)]
GAGCCTCCCAGGTCCCGGAA	TTCCGGGACCTGGGAGGCTC	6	6	chr2	-	1405697	Single	6	0	[('chr2:1405697:-', 6)]	proteinId=2133149_promoter;proteinId=2300643
GTGATGGACTGGGGCAATGG	CCATTGCCCCAGTCCATCAC	14	14	chr4	-	2445899	Concat	3	11	[('chr4:2445899:-', 3)]	proteinId=2306784
AGCGGAACTGCTCTCTCCTT	AAGGAGAGAGCAGTTCCGCT	1	1	chr4	+	3280603	Single	1	0	[('chr4:3280603:+', 1)]	proteinId=2307233
ATGGAGTGCTTGCTGTATAA	TTATACAGCAAGCACTCCAT	2	2	chr2	-	1787010	Single	2	0	[('chr2:1787010:-', 2)]	proteinId=2300911
CACGGGTTGCATCTTATCAA	TTGATAAGATGCAACCCGTG	8	8	chr4	+	2583761	Single	8	0	[('chr4:2583761:+', 8)]	proteinId=2306857
CATCACCCTTTATTTAGGAT	ATCCTAAATAAAGGGTGATG	2	2	chr4	+	2660729	Single	2	0	[('chr4:2660729:+', 2)]	proteinId=2306928_promoter
GACCGCACGTTTAGCACCTC	GAGGTGCTAAACGTGCGGTC	3	3	chr1	-	4798660	Single	3	0	[('chr1:4798660:-', 3)]	proteinId=2296656_promoter
TTGCATTTCACCTGAATTCC	GGAATTCAGGTGAAATGCAA	18	18	chr1	+	7528226	Single	17	0	[('chr1:7528226:+', 17), ('chr1:2913478:-', 1)]	proteinId=12171
TACACAGTGGTTCATAAGCT	AGCTTATGAACCACTGTGTA	1	1	chr5	-	3120397	Single	1	0	[('chr5:3120397:-', 1)]
CACCGGCCTAGTTTTCCAAG	CTTGGAAAACTAGGCCGGTG	20	20	chr1	-	9543080	Single	18	1	[('chr1:9543080:-', 18), ('chr1:9543079:-', 1)]	proteinId=2108128
GATCAGCTCAATCAGGTTCT	AGAACCTGATTGAGCTGATC	8	8	chr6	-	2094995	Concat	7	1	[('chr6:2094995:-', 7)]	proteinId=2135627_promoter
ATTCGCGCGGGTACGCTCCC	GGGAGCGTACCCGCGCGAAT	4	4	chr1	+	10292984	Single	4	0	[('chr1:10292984:+', 4)]	proteinId=2314342
GTATTGTAGTGACTATGGCC	GGCCATAGTCACTACAATAC	38	38	chr7	-	2573106	Single	36	0	[('chr7:2573106:-', 36), ('chr2:614276:-', 1), ('chr1:3821780:-', 1)]	proteinId=2312561
ATGTGGTTCTTACTTAATTG	CAATTAAGTAAGAACCACAT	2	2	chr7	-	1993056	Single	2	0	[('chr7:1993056:-', 2)]	proteinId=2130877_promoter;proteinId=96755_promoter
TTCTCCGAGAGGAACCACTT	AAGTGGTTCCTCTCGGAGAA	10	10	chr7	+	405384	Single	10	0	[('chr7:405384:+', 10)]	proteinId=2121130
ACAGGATTTTGGGGCCGATC	GATCGGCCCCAAAATCCTGT	6	6	chr7	-	2918088	Concat	5	1	[('chr7:2918088:-', 5)]	proteinId=2312740
TGCTTCACTTAGTGCAATCG	CGATTGCACTAAGTGAAGCA	40	40	chr2	-	4957898	Single	36	0	[('chr2:4957898:-', 36), ('chr5:2510553:+', 1), ('chr1:3821780:-', 1), ('chr1:4277183:-', 1), ('chr7:3743553:-', 1)]	proteinId=2302780
TCCATTCTTAGTTATCTTCG	CGAAGATAACTAAGAATGGA	114	114	chr3	-	2978333	Single	106	5	[('chr3:2978333:-', 106), ('chr1:6914244:-', 1), ('chr1:1773553:-', 1), ('chr1:1275974:-', 1)]	proteinId=2304715_promoter
CGGTTAAGAACACCACATCT	AGATGTGGTGTTCTTAACCG	12	12	chr2	+	1296553	Single	12	0	[('chr2:1296553:+', 12)]	proteinId=2116710
ACAGCACTCCTATACGCTAT	ATAGCGTATAGGAGTGCTGT	1	1	chr3	-	1386264	Single	1	0	[('chr3:1386264:-', 1)]	proteinId=2303811
TCGCAACTGCGTTGGCCCAT	ATGGGCCAACGCAGTTGCGA	9	9	chr6	+	1231235	Single	9	0	[('chr6:1231235:+', 9)]	proteinId=2310145_promoter
CTATGCAGCGGATCCTTATC	GATAAGGATCCGCTGCATAG	33	33	chr1	-	7237707	Single	28	2	[('chr1:7237707:-', 28), ('chr3:4887708:-', 1), ('chr3:2965914:-', 1), ('chr7:1024476:+', 1)]
AAGGTTCTGCTTATCAGGTA	TACCTGATAAGCAGAACCTT	10	10	chr6	+	2542661	Single	9	0	[('chr6:2542661:+', 9), ('chr7:495661:+', 1)]
CCTACCTAGTCCCGCACCGC	GCGGTGCGGGACTAGGTAGG	11	11	chr1	-	4765869	Single	11	0	[('chr1:4765869:-', 11)]	proteinId=2296636_promoter
CGTCGATCAGGATTAGGTCG	CGACCTAATCCTGATCGACG	1	1	chr7	-	2922712	Single	1	0	[('chr7:2922712:-', 1)]	proteinId=2145735_promoter;proteinId=2312743_promoter
ATTGGCCAGTTCGTTAGCGT	ACGCTAACGAACTGGCCAAT	11	11	chr2	-	4490793	Single	11	0	[('chr2:4490793:-', 11)]	proteinId=2302441_promoter;proteinId=2302439_promoter
TGTGCTGGCAAACGTGTGTC	GACACACGTTTGCCAGCACA	18	18	chr3	+	1468946	Single	17	0	[('chr3:1468946:+', 17), ('chr2:2223312:+', 1)]	proteinId=81258
TTATCTGCAGACCGGGGTAA	TTACCCCGGTCTGCAGATAA	14	14	chr1	+	3780754	Single	13	0	[('chr1:3780754:+', 13), ('chr3:2141768:+', 1)]	proteinId=2296038
TTCTCGATCCGGTTCGTTCT	AGAACGAACCGGATCGAGAA	2	2	chr1	+	3874483	Single	2	0	[('chr1:3874483:+', 2)]	proteinId=2296096_promoter;proteinId=2296092_promoter
CCCGTATCGTAACACACGGA	TCCGTGTGTTACGATACGGG	34	34	chr1	+	987400	Single	33	1	[('chr1:987400:+', 33)]	proteinId=2294386_promoter
TCAGATGGGACGTACGTTCT	AGAACGTACGTCCCATCTGA	30	30	chr1	+	1452302	Single	29	0	[('chr1:1452302:+', 29), ('chr2:3889710:+', 1)]
GTGGGGTTGAGTGATAACGT	ACGTTATCACTCAACCCCAC	2	2	chr5	-	3292905	Single	2	0	[('chr5:3292905:-', 2)]	proteinId=2309135;proteinId=2309136_promoter
GCACGCTCCTTATCATGCAA	TTGCATGATAAGGAGCGTGC	2	2	chr2	-	4540663	Single	2	0	[('chr2:4540663:-', 2)]	proteinId=2302476_promoter
GTACGCAAAAGTCGCACGAA	TTCGTGCGACTTTTGCGTAC	2	2	chr2	-	4762814	Single	2	0	[('chr2:4762814:-', 2)]
CCACCAATAGGTATTCATGC	GCATGAATACCTATTGGTGG	34	34	chr2	+	602773	Single	34	0	[('chr2:602773:+', 34)]	proteinId=2314426_promoter
TTAATGTCTTTCACTGCGGG	CCCGCAGTGAAAGACATTAA	3	3	chr5	+	1710228	Single	3	0	[('chr5:1710228:+', 3)]	proteinId=71014_promoter
CGCGGTCAGCGAGTGTAACG	CGTTACACTCGCTGACCGCG	7	7	chr1	+	7183640	Single	7	0	[('chr1:7183640:+', 7)]	proteinId=2142209;proteinId=105318_promoter
TTGGATTGAGTCGTCGCGGC	GCCGCGACGACTCAATCCAA	12	12	chr7	-	1683220	Single	11	0	[('chr7:1683220:-', 11), ('chr7:1683218:-', 1)]	proteinId=2311939
ATCGAGGTCTGACACAGTCT	AGACTGTGTCAGACCTCGAT	4	4	chr1	-	10903985	Concat	3	1	[('chr1:10903985:-', 3)]	proteinId=2299921
CTAGTAATAGACGACTTCTT	AAGAAGTCGTCTATTACTAG	5	5	chr2	-	1609280	Single	5	0	[('chr2:1609280:-', 5)]
TTCACATGTCAGCCCCTGAG	CTCAGGGGCTGACATGTGAA	2	2	chr1	-	6982558	Single	2	0	[('chr1:6982558:-', 2)]
AAGTGTGGAGGGATCTACTC	GAGTAGATCCCTCCACACTT	2	2	chr2	-	4771619	Single	2	0	[('chr2:4771619:-', 2)]	proteinId=2302626_promoter;proteinId=2302628_promoter
TGGCACCTGGATTTCGTACC	GGTACGAAATCCAGGTGCCA	1	1	chr1	+	2068221	Single	1	0	[('chr1:2068221:+', 1)]	proteinId=2295050
CTAATGTCACCCTTCGTTGC	GCAACGAAGGGTGACATTAG	1	1	chr6	+	2334319	Single	1	0	[('chr6:2334319:+', 1)]	proteinId=2310616
TTTCATAAGAATAATCCACC	GGTGGATTATTCTTATGAAA	6	6	chr1	-	1809692	Single	6	0	[('chr1:1809692:-', 6)]	proteinId=2294867;proteinId=113886_promoter
GACATATTCGACTTTCACTC	GAGTGAAAGTCGAATATGTC	6	6	chr1	-	6617770	Single	6	0	[('chr1:6617770:-', 6)]	proteinId=2297601_promoter
CCCGGGCATGCGTTGTCCAA	TTGGACAACGCATGCCCGGG	5	5	chr6	-	418159	Single	5	0	[('chr6:418159:-', 5)]	proteinId=2309828
TCCTAAATACCGATGAATTC	GAATTCATCGGTATTTAGGA	2	2	chr2	+	3961750	Single	2	0	[('chr2:3961750:+', 2)]	proteinId=2302042_promoter
GCGTAAATTTATCTGGCCCT	AGGGCCAGATAAATTTACGC	3	3	chr4	+	2874587	Single	3	0	[('chr4:2874587:+', 3)]	proteinId=2307033
GACTTCTCCTCCATGTCTCG	CGAGACATGGAGGAGAAGTC	3	3	chr3	+	1016262	Single	3	0	[('chr3:1016262:+', 3)]
ATCCGCATGTAGAGGAAGTG	CACTTCCTCTACATGCGGAT	23	23	chr3	+	1983808	Single	22	0	[('chr3:1983808:+', 22), ('chr1:7250456:+', 1)]
CAGCGGGTCTTTGGACCGTC	GACGGTCCAAAGACCCGCTG	11	11	chr7	+	495180	Single	10	0	[('chr7:495180:+', 10), ('chr5:2602384:+', 1)]	proteinId=2135843
ATGGGGACGATGGAGAACGC	GCGTTCTCCATCGTCCCCAT	12	12	chr7	-	778150	Concat	6	6	[('chr7:778150:-', 6)]
CATAACACTCTAGTTAAGAT	ATCTTAACTAGAGTGTTATG	3	3	chr7	+	2395439	Single	3	0	[('chr7:2395439:+', 3)]	proteinId=2312433_promoter
ATGGGGAGTTGTGAAGTCAA	TTGACTTCACAACTCCCCAT	13	13	chr5	-	2013204	Single	11	1	[('chr5:2013204:-', 11), ('chr3:2824163:-', 1)]
ACTTGTGTCGGCTCCACACT	AGTGTGGAGCCGACACAAGT	16	16	chr6	-	1215212	Single	15	0	[('chr6:1215212:-', 15), ('chr2:4719224:+', 1)]	proteinId=2112712
CGCGAATCAATTACCGTGTT	AACACGGTAATTGATTCGCG	32	32	chr6	+	3817299	Single	31	0	[('chr6:3817299:+', 31), ('chr1:6511163:-', 1)]	proteinId=90577_promoter
CATTCCCAGATGCCCAACCA	TGGTTGGGCATCTGGGAATG	4	4	chr2	+	1839441	Single	4	0	[('chr2:1839441:+', 4)]	proteinId=100838
CGTATGTGTCCTAGATGACG	CGTCATCTAGGACACATACG	1	1	chr6	-	983360	Single	1	0	[('chr6:983360:-', 1)]	proteinId=2310031_promoter;proteinId=2310028_promoter
CCAGCGAGTTTTTATGACCA	TGGTCATAAAAACTCGCTGG	2	2	chr7	+	3201056	Single	2	0	[('chr7:3201056:+', 2)]	proteinId=2312913_promoter
AGGCACCATTCCGTCTTACT	AGTAAGACGGAATGGTGCCT	16	16	chr1	-	6052187	Single	14	1	[('chr1:6052187:-', 14), ('chr2:4994558:+', 1)]	proteinId=2089196_promoter
AGTTCTATAGGACGCGTAAG	CTTACGCGTCCTATAGAACT	1	1	chr1	-	7509048	Single	1	0	[('chr1:7509048:-', 1)]	proteinId=2298080
ATACTTTTGCGTCTCATTGC	GCAATGAGACGCAAAAGTAT	8	8	chr2	+	1338953	Single	8	0	[('chr2:1338953:+', 8)]	proteinId=2300589
GTCCGGGCTCAAGCGTGTAC	GTACACGCTTGAGCCCGGAC	2	2	chr1	+	7974718	Concat	1	1	[('chr1:7974718:+', 1)]	proteinId=2298380;proteinId=2314087_promoter
TAAGCGACGTTCCCGCGTCG	CGACGCGGGAACGTCGCTTA	1	1	chr4	+	1999272	Single	1	0	[('chr4:1999272:+', 1)]	proteinId=2306489_promoter
TTCGGACTCTGTAAAGCTAT	ATAGCTTTACAGAGTCCGAA	17	17	chr6	+	952814	Concat	10	6	[('chr6:952814:+', 10), ('chr2:3759614:+', 1)]
ACGTACAGCGTTTACAATAC	GTATTGTAAACGCTGTACGT	2	2	chr1	+	9303867	Single	2	0	[('chr1:9303867:+', 2)]
CCGATTTGGTGGCTCCTATC	GATAGGAGCCACCAAATCGG	1	1	chr1	+	2068221	Single	1	0	[('chr1:2068221:+', 1)]	proteinId=2295050
GTTCAACCTAGGGGTTGAGG	CCTCAACCCCTAGGTTGAAC	38	38	chr7	-	1944039	Single	35	1	[('chr7:1944039:-', 35), ('chr1:5521394:+', 1), ('chr1:6198671:+', 1)]	proteinId=2312111_promoter
TGGTCCATCAGTCTGTTATG	CATAACAGACTGATGGACCA	16	16	chr3	-	867501	Single	14	1	[('chr3:867501:-', 14), ('chr7:261492:-', 1)]	proteinId=2303495
CCCGCCCTTAGTACTGGACT	AGTCCAGTACTAAGGGCGGG	5	5	chr3	+	3255745	Single	5	0	[('chr3:3255745:+', 5)]	proteinId=2304921_promoter
TCGTAGACGTGTGGGACGGA	TCCGTCCCACACGTCTACGA	17	17	chr1	-	2460321	Concat	13	3	[('chr1:2460321:-', 13), ('chr1:8069094:+', 1)]	proteinId=2313485;proteinId=76367_promoter
CACGTTTGCTAACATTGGTA	TACCAATGTTAGCAAACGTG	7	7	chr4	-	2736572	Single	7	0	[('chr4:2736572:-', 7)]	proteinId=2306982_promoter
GTATTCAAGCAACTAGCTCC	GGAGCTAGTTGCTTGAATAC	1	1	chr7	-	1530222	Single	1	0	[('chr7:1530222:-', 1)]	proteinId=2311850
TTTATTTATTGGCGTACTAC	GTAGTACGCCAATAAATAAA	1	1	chr1	-	4123924	Single	1	0	[('chr1:4123924:-', 1)]	proteinId=110475
GTAAGCGCTGCGTGAGACTC	GAGTCTCACGCAGCGCTTAC	11	11	chr1	+	6917057	Single	10	0	[('chr1:6917057:+', 10), ('chr1:954628:+', 1)]
AACGTGTTTCCACTCCATTT	AAATGGAGTGGAAACACGTT	13	13	chr1	+	9526592	Single	13	0	[('chr1:9526592:+', 13)]	proteinId=2299371_promoter
ACTCTTTAGGTATTGGTTGG	CCAACCAATACCTAAAGAGT	26	26	chr1	+	9968283	Single	26	0	[('chr1:9968283:+', 26)]	proteinId=2299543_promoter
ACTTGCCGCATCGCGCAACC	GGTTGCGCGATGCGGCAAGT	5	5	chr1	-	471532	Single	5	0	[('chr1:471532:-', 5)]	proteinId=2294116
AAATCACGACTGCGGGGGCA	TGCCCCCGCAGTCGTGATTT	1	1	chr2	+	4027984	Single	1	0	[('chr2:4027984:+', 1)]
TTCAAACCTTGTAATTGCGA	TCGCAATTACAAGGTTTGAA	1	1	chr2	+	1855143	Single	1	0	[('chr2:1855143:+', 1)]	proteinId=2032845_promoter;proteinId=66022_promoter
TCGCCATGGGTTGGCAGCAT	ATGCTGCCAACCCATGGCGA	9	9	chr4	+	454415	Single	9	0	[('chr4:454415:+', 9)]	proteinId=2305890_promoter
GATCCGTTTTGTCGATTTAG	CTAAATCGACAAAACGGATC	1	1	chr1	-	3372764	Single	1	0	[('chr1:3372764:-', 1)]	proteinId=2295827_promoter;proteinId=2295825_promoter
CCTTACCCCTCCACGACGGT	ACCGTCGTGGAGGGGTAAGG	28	28	chr2	-	4417956	Concat	25	3	[('chr2:4417956:-', 25)]
AGGCACACACCTAATACCCG	CGGGTATTAGGTGTGTGCCT	17	16	chr2	-	1569418	Single	15	1	[('chr2:1569418:-', 15), ('chr3:1584854:-', 1)]
GTTAGAGCTTGATGTGCCAC	GTGGCACATCAAGCTCTAAC	1	1	chr2	-	1265125	Single	1	0	[('chr2:1265125:-', 1)]	proteinId=2300548_promoter
GACAGTCCAGATGCGTCGTC	GACGACGCATCTGGACTGTC	1	1	chr4	-	3704108	Single	1	0	[('chr4:3704108:-', 1)]	proteinId=2081821
GGTTATGTTGGCATAAAGCT	AGCTTTATGCCAACATAACC	1	1	chr3	-	4755072	Single	1	0	[('chr3:4755072:-', 1)]	proteinId=80168
TGCGGACCGTGAGTTTCCCT	AGGGAAACTCACGGTCCGCA	2	2	chr4	+	233087	Single	2	0	[('chr4:233087:+', 2)]
CCTGGTTCTCCGTATTGGTG	CACCAATACGGAGAACCAGG	11	11	chr1	+	9400578	Single	11	0	[('chr1:9400578:+', 11)]	proteinId=2299297_promoter
CTTCCCCGCTTCGAAGACGC	GCGTCTTCGAAGCGGGGAAG	2	2	chr7	+	2071923	Single	2	0	[('chr7:2071923:+', 2)]
TGGTACGTACCTGAGCTTTC	GAAAGCTCAGGTACGTACCA	24	24	chr1	+	1631169	Single	23	0	[('chr1:1631169:+', 23), ('chr3:3398001:-', 1)]	proteinId=44797_promoter;proteinId=2087521_promoter
GCACCGTTGATAGTCCGGTT	AACCGGACTATCAACGGTGC	21	21	chr1	-	5375126	Single	20	0	[('chr1:5375126:-', 20), ('chr2:1265125:-', 1)]
TAGTTATCTAACTATCAATG	CATTGATAGTTAGATAACTA	12	12	chr1	-	6408233	Single	11	0	[('chr1:6408233:-', 11), ('chr4:1130987:+', 1)]	proteinId=2297454
CTCCTTGGGGCCGCACTGCA	TGCAGTGCGGCCCCAAGGAG	1	1	chr4	+	2066463	Single	1	0	[('chr4:2066463:+', 1)]	proteinId=2306544
TTGCCCGATTCGGGTCCAGT	ACTGGACCCGAATCGGGCAA	2	2	chr3	-	2613643	Single	2	0	[('chr3:2613643:-', 2)]	proteinId=2304586_promoter
CGGTCCTAGACGCGAGCGTT	AACGCTCGCGTCTAGGACCG	1	1	chr1	-	8777794	Single	1	0	[('chr1:8777794:-', 1)]	proteinId=2298895_promoter
GTTAGCTCCATGGCCGCGTC	GACGCGGCCATGGAGCTAAC	21	21	chr1	-	8111170	Single	20	0	[('chr1:8111170:-', 20), ('chr4:2914498:+', 1)]	proteinId=2086155
AGCCGAAGGGCCTCGAGCTT	AAGCTCGAGGCCCTTCGGCT	5	5	chr1	-	8859009	Single	5	0	[('chr1:8859009:-', 5)]
CTCTCACTTCTTGCCGAATG	CATTCGGCAAGAAGTGAGAG	8	8	chr7	+	719012	Single	8	0	[('chr7:719012:+', 8)]	proteinId=2311422_promoter
GTGCTTTACTACTGGTCGAG	CTCGACCAGTAGTAAAGCAC	4	4	chr1	+	199118	Single	4	0	[('chr1:199118:+', 4)]	proteinId=2294039
TTCTACGTTTCCAAGGTCGT	ACGACCTTGGAAACGTAGAA	3	3	chr2	-	5327991	Single	3	0	[('chr2:5327991:-', 3)]	proteinId=2303011_promoter
GTATCTACCAGCAGTCCTTT	AAAGGACTGCTGGTAGATAC	1	1	chr3	-	3112792	Single	1	0	[('chr3:3112792:-', 1)]
TGGTTTAGATTCTTTTGCTT	AAGCAAAAGAATCTAAACCA	3	3	chr2	-	1040732	Single	3	0	[('chr2:1040732:-', 3)]	proteinId=2300388_promoter
ATCGAACGGAGATCGGGCCA	TGGCCCGATCTCCGTTCGAT	10	10	chr1	-	7935253	Single	10	0	[('chr1:7935253:-', 10)]	proteinId=2298352_promoter;proteinId=2073485_promoter
ACGGGAGATGTATTAATACT	AGTATTAATACATCTCCCGT	3	3	chr7	-	1795435	Concat	2	1	[('chr7:1795435:-', 2)]	proteinId=2113540_promoter;proteinId=2113541
AATCAAGCCCCTGTTTGATA	TATCAAACAGGGGCTTGATT	4	4	chr2	-	3769911	Single	4	0	[('chr2:3769911:-', 4)]	proteinId=106798
AGCACAGTGCAACATCTGGC	GCCAGATGTTGCACTGTGCT	3	3	chr1	+	2938508	Single	3	0	[('chr1:2938508:+', 3)]
CAGGCGCAGCGACGCCGTGT	ACACGGCGTCGCTGCGCCTG	7	7	chr1	+	7965287	Single	7	0	[('chr1:7965287:+', 7)]	proteinId=2298378_promoter
GATGGGCTTTTCAAGGCCGC	GCGGCCTTGAAAAGCCCATC	16	16	chr7	-	2733105	Single	16	0	[('chr7:2733105:-', 16)]	proteinId=2312607
TGGCAGCACTGTAGAGAACA	TGTTCTCTACAGTGCTGCCA	1	1	chr4	+	56802	Single	1	0	[('chr4:56802:+', 1)]	proteinId=83051_promoter;proteinId=2305746_promoter
AACCTGCGCTAAATGGAGGT	ACCTCCATTTAGCGCAGGTT	1	1	chr1	+	3308685	Single	1	0	[('chr1:3308685:+', 1)]	proteinId=2295791_promoter
GCGCGAGGATCAGGAATTAA	TTAATTCCTGATCCTCGCGC	12	12	chr1	+	1447213	Single	12	0	[('chr1:1447213:+', 12)]
TAGGGAGAGAACTGTATATT	AATATACAGTTCTCTCCCTA	13	13	chr1	-	3525381	Single	13	0	[('chr1:3525381:-', 13)]	proteinId=2295909_promoter
ATGGGATAGGACCGTACTTT	AAAGTACGGTCCTATCCCAT	1	1	chr5	-	1667140	Single	1	0	[('chr5:1667140:-', 1)]	proteinId=103571
ATTCCACGGCGACCTTCTCG	CGAGAAGGTCGCCGTGGAAT	1	1	chr5	+	3597879	Single	1	0	[('chr5:3597879:+', 1)]
GCTCTTTCAATAACCGGGCC	GGCCCGGTTATTGAAAGAGC	9	9	chr7	+	2393239	Concat	8	1	[('chr7:2393239:+', 8)]	proteinId=2312429_promoter
CAGGCAACTTCCAGCCGAGA	TCTCGGCTGGAAGTTGCCTG	4	4	chr2	-	4325148	Single	4	0	[('chr2:4325148:-', 4)]	proteinId=2302310
AAGCTGGTCCGGTTCTTTCA	TGAAAGAACCGGACCAGCTT	1	1	chr1	-	9381774	Single	1	0	[('chr1:9381774:-', 1)]	proteinId=2299288_promoter;proteinId=2299286_promoter
TAACTCGAATCGATCTTTTC	GAAAAGATCGATTCGAGTTA	10	10	chr5	+	2945249	Concat	9	1	[('chr5:2945249:+', 9)]	proteinId=88639_promoter
TGGCCGTACAACTCTGGTAA	TTACCAGAGTTGTACGGCCA	1	1	chr1	+	822241	Single	1	0	[('chr1:822241:+', 1)]	proteinId=2313305
TGGAGGCTATACGCGCGTGC	GCACGCGCGTATAGCCTCCA	2	2	chr2	-	4606885	Single	2	0	[('chr2:4606885:-', 2)]	proteinId=2302506
CGGAGGTTATTGCACTTCGA	TCGAAGTGCAATAACCTCCG	1	1	chr2	-	4622744	Single	1	0	[('chr2:4622744:-', 1)]	proteinId=2302517
CTTTAATTGCAGTCTGACCT	AGGTCAGACTGCAATTAAAG	3	3	chr2	+	4446354	Single	3	0	[('chr2:4446354:+', 3)]
TGGTTTTCCCCGGTGGCTGT	ACAGCCACCGGGGAAAACCA	9	9	chr1	-	1024235	Single	9	0	[('chr1:1024235:-', 9)]	proteinId=2294414
ATAATTTCCATTGAACATAC	GTATGTTCAATGGAAATTAT	5	5	chr3	+	3373857	Single	5	0	[('chr3:3373857:+', 5)]	proteinId=115624;proteinId=2304997
CGCGAGCCCATCTTCCCCCG	CGGGGGAAGATGGGCTCGCG	3	3	chr3	-	1979520	Single	3	0	[('chr3:1979520:-', 3)]
GTGCTAATGGGGACGTTTTT	AAAAACGTCCCCATTAGCAC	1	1	chr2	+	467649	Single	1	0	[('chr2:467649:+', 1)]
CCATGGACGGGTTCCTAGTC	GACTAGGAACCCGTCCATGG	2	2	chr2	+	2592533	Concat	1	1	[('chr2:2592533:+', 1)]	proteinId=2301373_promoter
TCGTGCGACCGCACTACTGA	TCAGTAGTGCGGTCGCACGA	2	2	chr3	-	829566	Concat	1	1	[('chr3:829566:-', 1)]	proteinId=2138808_promoter
GTTGGCATCAGGTCACGGGA	TCCCGTGACCTGATGCCAAC	3	3	chr1	+	7436906	Concat	1	2	[('chr1:7436906:+', 1)]	proteinId=2073265
ACTACTCGTTAGAAGAGTGA	TCACTCTTCTAACGAGTAGT	1	1	chr1	+	9216225	Single	1	0	[('chr1:9216225:+', 1)]	proteinId=104887
CGGCCTTGGCATTTCGGTTT	AAACCGAAATGCCAAGGCCG	2	2	chr7	+	2327909	Single	2	0	[('chr7:2327909:+', 2)]	proteinId=2312396
CGAGGGCCAGAGAAAGATTT	AAATCTTTCTCTGGCCCTCG	2	2	chr5	-	3342196	Single	2	0	[('chr5:3342196:-', 2)]	proteinId=2309193
TGGACTCACCTCTCATTTAT	ATAAATGAGAGGTGAGTCCA	9	9	chr6	-	1755935	Single	9	0	[('chr6:1755935:-', 9)]	proteinId=74601_promoter
GGTCTATTCAGGGGATGAAC	GTTCATCCCCTGAATAGACC	15	15	chr3	+	931	Concat	9	6	[('chr3:931:+', 9)]
CTCGGTAACCTCCTCCGAAA	TTTCGGAGGAGGTTACCGAG	18	18	chr1	-	7680318	Single	18	0	[('chr1:7680318:-', 18)]	proteinId=2298219_promoter;proteinId=61192_promoter
TGGCCATAGTTCAAACTTGG	CCAAGTTTGAACTATGGCCA	1	1	chr1	+	9354165	Single	1	0	[('chr1:9354165:+', 1)]
CCGATGCCTGTCCCGGATGT	ACATCCGGGACAGGCATCGG	1	1	chr4	-	3414371	Single	1	0	[('chr4:3414371:-', 1)]	proteinId=2307287_promoter;proteinId=2307289
GGGTAGCTGGCTCTACGGGG	CCCCGTAGAGCCAGCTACCC	1	1	chr2	+	2827061	Single	1	0	[('chr2:2827061:+', 1)]
TCAATGATACCAGTATCGAA	TTCGATACTGGTATCATTGA	1	1	chr1	-	212113	Single	1	0	[('chr1:212113:-', 1)]	proteinId=2313252_promoter
TTTGTTTTACTTCGGCCGGT	ACCGGCCGAAGTAAAACAAA	33	33	chr2	-	2947430	Concat	26	7	[('chr2:2947430:-', 26)]
CTGAAGTCTTGGTACCCTAA	TTAGGGTACCAAGACTTCAG	26	26	chr1	-	7236024	Single	25	0	[('chr1:7236024:-', 25), ('chr1:7236022:-', 1)]	proteinId=2073197
GGTGATGACTCTTTGCTGGC	GCCAGCAAAGAGTCATCACC	4	4	chr2	+	4724276	Single	4	0	[('chr2:4724276:+', 4)]	proteinId=2125965
CAGCTGTGGGTCGAGTGGTG	CACCACTCGACCCACAGCTG	3	3	chr4	+	3594923	Concat	2	1	[('chr4:3594923:+', 2)]	proteinId=2307356_promoter
TGAAGTAGACTCTGTCCAAA	TTTGGACAGAGTCTACTTCA	25	25	chr2	+	2932559	Single	23	1	[('chr2:2932559:+', 23), ('chr1:9854521:-', 1)]
CGACGCCCTGTTGGGGCGAC	GTCGCCCCAACAGGGCGTCG	4	4	chr1	+	4813615	Single	4	0	[('chr1:4813615:+', 4)]	proteinId=2088766_promoter
GACAGTACGGATCGTCACCT	AGGTGACGATCCGTACTGTC	6	6	chr4	-	1749455	Single	6	0	[('chr4:1749455:-', 6)]	proteinId=2306305_promoter
GGGACGAGAATAGATAGCTC	GAGCTATCTATTCTCGTCCC	1	1	chr4	+	2113448	Single	1	0	[('chr4:2113448:+', 1)]	proteinId=82505_promoter
CGATTGGCTACTCTTGAGGA	TCCTCAAGAGTAGCCAATCG	1	1	chr2	-	4967767	Single	1	0	[('chr2:4967767:-', 1)]
CCGCAGGAGTAGGAGTGAGC	GCTCACTCCTACTCCTGCGG	2	2	chr3	+	2959180	Single	2	0	[('chr3:2959180:+', 2)]	proteinId=2304704_promoter;proteinId=2304703_promoter
CAGCAGTTGCAATTCTCACA	TGTGAGAATTGCAACTGCTG	1	1	chr7	+	2802611	Single	1	0	[('chr7:2802611:+', 1)]	proteinId=2121672
CGTTCAGAGCTCACAGGCCT	AGGCCTGTGAGCTCTGAACG	11	11	chr1	+	2642218	Single	10	0	[('chr1:2642218:+', 10), ('chr1:6914244:-', 1)]	proteinId=2313501
CACATTGATGCACCGTGTCC	GGACACGGTGCATCAATGTG	8	8	chr4	-	4326394	Single	8	0	[('chr4:4326394:-', 8)]
TTGTTTTTTGCTGCCATTTA	TAAATGGCAGCAAAAAACAA	1	1	chr5	-	1022673	Single	1	0	[('chr5:1022673:-', 1)]	proteinId=2111820_promoter
TTCGGAGCGAGCACCTACGC	GCGTAGGTGCTCGCTCCGAA	14	14	chr2	+	4358141	Single	12	1	[('chr2:4358141:+', 12), ('chr1:8833132:-', 1)]	proteinId=110897
TGGGGCCTGGGCCCCTATCC	GGATAGGGGCCCAGGCCCCA	1	1	chr2	+	2025832	Single	1	0	[('chr2:2025832:+', 1)]	proteinId=2301027
AACCGCATGCTGTGATTTTC	GAAAATCACAGCATGCGGTT	2	2	chr1	-	9300580	Single	2	0	[('chr1:9300580:-', 2)]
CTCTTTTCGATATCTGAGAT	ATCTCAGATATCGAAAAGAG	10	10	chr7	-	2159741	Single	9	0	[('chr7:2159741:-', 9), ('chr1:212113:-', 1)]	proteinId=2312275_promoter
TTTCGTTGATTTCGTATTCA	TGAATACGAAATCAACGAAA	5	5	chr3	-	744144	Single	5	0	[('chr3:744144:-', 5)]
TTCATCTCTTTGATAACAGG	CCTGTTATCAAAGAGATGAA	7	7	chr1	-	6843200	Single	7	0	[('chr1:6843200:-', 7)]	proteinId=2297760_promoter;proteinId=2297761_promoter
TGGGAAAGGAGCAAAAGAAA	TTTCTTTTGCTCCTTTCCCA	14	14	chr5	+	1457160	Single	14	0	[('chr5:1457160:+', 14)]
CTGATCCGGCTTTGCGGGGT	ACCCCGCAAAGCCGGATCAG	16	16	chr4	+	2372684	Single	15	1	[('chr4:2372684:+', 15)]	proteinId=2306730_promoter
CTCATTCACGATGTTAACTA	TAGTTAACATCGTGAATGAG	1	1	chr1	+	2068221	Single	1	0	[('chr1:2068221:+', 1)]	proteinId=2295050
CGTTCTGTTACGACACGCAA	TTGCGTGTCGTAACAGAACG	3	3	chr7	-	1665715	Single	3	0	[('chr7:1665715:-', 3)]	proteinId=2311931_promoter
CTGTTCTTAATAGTACGAGT	ACTCGTACTATTAAGAACAG	1	1	chr3	-	1548794	Single	1	0	[('chr3:1548794:-', 1)]	proteinId=2126592
AGATACAAGAGGTCATACCG	CGGTATGACCTCTTGTATCT	6	6	chr5	-	2413526	Concat	5	1	[('chr5:2413526:-', 5)]	proteinId=2308667_promoter;proteinId=2129052_promoter
TGTGGTTGCGTACCTCTGGA	TCCAGAGGTACGCAACCACA	21	21	chr3	+	727934	Single	21	0	[('chr3:727934:+', 21)]	proteinId=50837_promoter;proteinId=2303385
CCAGAGAGATTTTACCTATG	CATAGGTAAAATCTCTCTGG	10	10	chr2	-	1657089	Single	10	0	[('chr2:1657089:-', 10)]	proteinId=2300790
AGCTTGTGCGTATTCAGACG	CGTCTGAATACGCACAAGCT	5	5	chr5	+	4157631	Single	5	0	[('chr5:4157631:+', 5)]	proteinId=2120439
GCAATATCTATCCCGCAGTG	CACTGCGGGATAGATATTGC	50	50	chr1	-	5455251	Single	48	0	[('chr1:5455251:-', 48), ('chr1:9216212:-', 1), ('chr1:6484091:+', 1)]	proteinId=2297028
GCGGGCGTCATACCGATACC	GGTATCGGTATGACGCCCGC	1	1	chr7	+	3085938	Single	1	0	[('chr7:3085938:+', 1)]
ACGAACATATATTAATAATA	TATTATTAATATATGTTCGT	14	14	chr1	+	4851986	Single	13	0	[('chr1:4851986:+', 13), ('chr1:4851988:+', 1)]	proteinId=2296694
AAGAAACATTCTTTTCCGGA	TCCGGAAAAGAATGTTTCTT	2	2	chr2	+	4661375	Concat	1	1	[('chr2:4661375:+', 1)]	proteinId=2302542
AACCCCGGATGGTTGTGGTA	TACCACAACCATCCGGGGTT	1	1	chr3	-	4887708	Single	1	0	[('chr3:4887708:-', 1)]	proteinId=2305621_promoter;proteinId=2305619_promoter
AAGCTACTGGATTTTGGCCA	TGGCCAAAATCCAGTAGCTT	4	4	chr7	-	1959027	Single	4	0	[('chr7:1959027:-', 4)]	proteinId=2312115_promoter
CGTCCCGATAATCGGTTGAC	GTCAACCGATTATCGGGACG	13	13	chr3	+	3857857	Single	13	0	[('chr3:3857857:+', 13)]	proteinId=2305328_promoter
GATCTCCGCTCATGACAATT	AATTGTCATGAGCGGAGATC	14	14	chr7	+	2277362	Single	14	0	[('chr7:2277362:+', 14)]	proteinId=2312360
CCCTTCGTCAACCTATCAAC	GTTGATAGGTTGACGAAGGG	20	20	chr1	+	3053527	Single	19	1	[('chr1:3053527:+', 19)]	proteinId=2295606_promoter
CGTAGTACCATCCGCAGACA	TGTCTGCGGATGGTACTACG	15	15	chr2	-	742384	Single	14	1	[('chr2:742384:-', 14)]
GCATGAGCAATCTGTGTGCT	AGCACACAGATTGCTCATGC	5	5	chr3	-	2336280	Single	5	0	[('chr3:2336280:-', 5)]	proteinId=80916_promoter
CAGACGATATGGCATGCGAG	CTCGCATGCCATATCGTCTG	1	1	chr2	+	4661375	Single	1	0	[('chr2:4661375:+', 1)]	proteinId=2302542
CTAATTAGCTGTAAGATCCC	GGGATCTTACAGCTAATTAG	8	8	chr3	-	2676669	Single	8	0	[('chr3:2676669:-', 8)]	proteinId=93897
CGATTCAAATACACGTTGTA	TACAACGTGTATTTGAATCG	1	1	chr3	+	3549918	Single	1	0	[('chr3:3549918:+', 1)]	proteinId=2022110_promoter
TTTCGCCATTTCGTGACATT	AATGTCACGAAATGGCGAAA	1	1	chr1	+	9216225	Single	1	0	[('chr1:9216225:+', 1)]	proteinId=104887
AGTATCTACTCACGGGCTTG	CAAGCCCGTGAGTAGATACT	3	3	chr7	-	1218498	Single	3	0	[('chr7:1218498:-', 3)]	proteinId=2121306_promoter
TATATGCTGGCTATCGTATA	TATACGATAGCCAGCATATA	5	5	chr4	-	3146836	Single	5	0	[('chr4:3146836:-', 5)]	proteinId=52789_promoter
CGGGTCACTCGATCTCTTTT	AAAAGAGATCGAGTGACCCG	4	4	chr1	+	10318170	Single	4	0	[('chr1:10318170:+', 4)]	proteinId=2299721
ACCGGCCTGTTGTTAAAAGC	GCTTTTAACAACAGGCCGGT	3	3	chr1	+	4758562	Single	3	0	[('chr1:4758562:+', 3)]	proteinId=2296626_promoter
ACGCGTGCAATGGGCGACAC	GTGTCGCCCATTGCACGCGT	1	1	chr1	-	819449	Single	1	0	[('chr1:819449:-', 1)]	proteinId=2294314
TTTGGAATTGGTAAAGAAGT	ACTTCTTTACCAATTCCAAA	3	3	chr7	+	3318871	Single	3	0	[('chr7:3318871:+', 3)]	proteinId=2312934_promoter;proteinId=2312932_promoter
CCTAGGGGAGGGGACCGAAT	ATTCGGTCCCCTCCCCTAGG	1	1	chr2	+	625421	Single	1	0	[('chr2:625421:+', 1)]
TTAGGAGAGCTATGTGCAGG	CCTGCACATAGCTCTCCTAA	12	12	chr1	+	6532841	Single	11	0	[('chr1:6532841:+', 11), ('chr2:614276:-', 1)]	proteinId=2297544
CCGTGATATTGCTCGACATT	AATGTCGAGCAATATCACGG	3	3	chr1	+	8295228	Concat	1	2	[('chr1:8295228:+', 1)]	proteinId=2298597
GAACGTTGTCGAATGCAAGC	GCTTGCATTCGACAACGTTC	5	5	chr3	+	4675326	Concat	4	1	[('chr3:4675326:+', 4)]	proteinId=2305590_promoter
TGGGTGCTCTAAAGCAGAAG	CTTCTGCTTTAGAGCACCCA	9	9	chr7	+	1513017	Single	9	0	[('chr7:1513017:+', 9)]	proteinId=2311843
TTTTGCATTTCGATCGTTCG	CGAACGATCGAAATGCAAAA	1	1	chr2	-	1253594	Single	1	0	[('chr2:1253594:-', 1)]
ACAGATAGTCCGGACGCAGG	CCTGCGTCCGGACTATCTGT	1	1	chr5	+	3090675	Single	1	0	[('chr5:3090675:+', 1)]	proteinId=2309026
AAAAACTTAGCGGAGTCAGT	ACTGACTCCGCTAAGTTTTT	67	67	chr7	+	3140175	Single	63	1	[('chr7:3140175:+', 63), ('chr6:2236720:+', 1), ('chr4:1298282:-', 1), ('chr2:4379669:-', 1)]	proteinId=2312885
CAGGATAGTTGGATTTGTTT	AAACAAATCCAACTATCCTG	12	12	chr2	-	4742829	Single	11	0	[('chr2:4742829:-', 11), ('chr2:2194574:-', 1)]	proteinId=2302609
TCAGTCGCAGTGCTCCGCGG	CCGCGGAGCACTGCGACTGA	8	8	chr1	+	8964437	InCat	8	0	[('chr1:8964437:+', 5), ('chr1:8964439:-', 3)]	proteinId=2086520
GAATTGCTGTGCAACGTATT	AATACGTTGCACAGCAATTC	1	1	chr2	+	1929073	Single	1	0	[('chr2:1929073:+', 1)]	proteinId=47844_promoter;proteinId=2301005_promoter
TTCGGGCACACACTAGCGGT	ACCGCTAGTGTGTGCCCGAA	1	1	chr1	-	6788048	Single	1	0	[('chr1:6788048:-', 1)]	proteinId=2297705_promoter
TCCAATCGGTTCCATGTGTT	AACACATGGAACCGATTGGA	5	5	chr2	-	3373132	Single	5	0	[('chr2:3373132:-', 5)]	proteinId=2301726_promoter
CAAGCCTATTGGCCCATATA	TATATGGGCCAATAGGCTTG	1	1	chr2	+	1402525	Single	1	0	[('chr2:1402525:+', 1)]	proteinId=2300639
TCCCATGCCCTTTTGGTGTC	GACACCAAAAGGGCATGGGA	7	7	chr6	-	3890872	Single	7	0	[('chr6:3890872:-', 7)]	proteinId=2311147_promoter
TATTTTGCGTTTGAGTAAAC	GTTTACTCAAACGCAAAATA	46	46	chr3	+	1751272	Concat	29	15	[('chr3:1751272:+', 29), ('chr2:491125:+', 1), ('chr1:1627882:+', 1)]	proteinId=2143695
CTTCTGGACCAGCGATTAAC	GTTAATCGCTGGTCCAGAAG	1	1	chr1	-	8278866	Single	1	0	[('chr1:8278866:-', 1)]	proteinId=2314126
AAATAAGTGCAATCTTGTCA	TGACAAGATTGCACTTATTT	24	24	chr7	+	982821	Single	22	1	[('chr7:982821:+', 22), ('chr1:3112530:+', 1)]	proteinId=2311579
AAGTACACTTGAGCTCTCAC	GTGAGAGCTCAAGTGTACTT	4	4	chr3	-	2895586	Concat	3	1	[('chr3:2895586:-', 3)]	proteinId=2080045
GTCGCTGGATAACAAAGAAC	GTTCTTTGTTATCCAGCGAC	26	26	chr1	+	9304349	Single	25	0	[('chr1:9304349:+', 25), ('chr1:8389650:+', 1)]
CTGTCACAAATAGATCGTTT	AAACGATCTATTTGTGACAG	4	4	chr1	+	6510378	Single	4	0	[('chr1:6510378:+', 4)]
GGTTATTCCGGTAAATTGAA	TTCAATTTACCGGAATAACC	1	1	chr2	-	1265125	Single	1	0	[('chr2:1265125:-', 1)]	proteinId=2300548_promoter
TACGCAAAGCATACCATTAG	CTAATGGTATGCTTTGCGTA	7	7	chr4	-	2074144	Concat	5	2	[('chr4:2074144:-', 5)]	proteinId=2306548
CGTCTACATGGTTCTCTATT	AATAGAGAACCATGTAGACG	9	9	chr1	+	6229602	Single	9	0	[('chr1:6229602:+', 9)]	proteinId=2297369_promoter;proteinId=2297367_promoter
TACGTTATCTGGGGTAGTGA	TCACTACCCCAGATAACGTA	3	3	chr7	-	2776249	Single	3	0	[('chr7:2776249:-', 3)]	proteinId=2312639
CTCGGGTGCTATAGGCCACG	CGTGGCCTATAGCACCCGAG	1	1	chr6	-	3824686	Single	1	0	[('chr6:3824686:-', 1)]	proteinId=75296
AAAAGCGGGCTTGCAGTGTC	GACACTGCAAGCCCGCTTTT	6	6	chr3	+	3486146	Single	6	0	[('chr3:3486146:+', 6)]
ATCTATGACTTTTGGTATCG	CGATACCAAAAGTCATAGAT	1	1	chr6	+	3011361	Single	1	0	[('chr6:3011361:+', 1)]	proteinId=60316
TGGCCGCTAGAATTCTCTAA	TTAGAGAATTCTAGCGGCCA	3	3	chr3	-	2518396	Concat	1	2	[('chr3:2518396:-', 1)]	proteinId=2304523_promoter
TCCGTATCACAGGGGAATGT	ACATTCCCCTGTGATACGGA	3	3	chr1	+	2176514	Concat	1	2	[('chr1:2176514:+', 1)]	proteinId=2295130
GGGTGGGCTTTGGACGAACT	AGTTCGTCCAAAGCCCACCC	10	10	chr3	+	1823903	Single	9	0	[('chr3:1823903:+', 9), ('chr3:4119766:+', 1)]	proteinId=2304111
ATCTACGACGCGCAACGTGG	CCACGTTGCGCGTCGTAGAT	6	6	chr1	+	7250456	Concat	1	5	[('chr1:7250456:+', 1)]	proteinId=2313989_promoter
CGCCTTTATTTTCATGTCCG	CGGACATGAAAATAAAGGCG	2	2	chr4	+	2249230	Single	2	0	[('chr4:2249230:+', 2)]	proteinId=2111167
CCAATTTTCGGGCGTTCCGC	GCGGAACGCCCGAAAATTGG	2	2	chr5	-	47302	Single	2	0	[('chr5:47302:-', 2)]
TCTGCTCATTCTACGCTAGC	GCTAGCGTAGAATGAGCAGA	3	3	chr1	-	182855	Concat	1	2	[('chr1:182855:-', 1)]
AATTCAGAAACGGCGGTATT	AATACCGCCGTTTCTGAATT	1	1	chr2	-	4890412	Single	1	0	[('chr2:4890412:-', 1)]	proteinId=46981
GCTCGGAACGCGATAATCCA	TGGATTATCGCGTTCCGAGC	1	1	chr5	+	2356579	Single	1	0	[('chr5:2356579:+', 1)]
TTACCTCCTATCATTTATCT	AGATAAATGATAGGAGGTAA	4	4	chr3	+	1800823	Concat	1	3	[('chr3:1800823:+', 1)]
AGCTTAATGGTTAATGTTAC	GTAACATTAACCATTAAGCT	22	22	chr2	-	1793919	Single	21	0	[('chr2:1793919:-', 21), ('chr2:3759614:+', 1)]	proteinId=2300913_promoter
CTGCGCCTGGTAACGGGACT	AGTCCCGTTACCAGGCGCAG	23	23	chr1	-	4004645	Single	20	2	[('chr1:4004645:-', 20), ('chr3:4755072:-', 1)]	proteinId=2313651_promoter;proteinId=2296191_promoter
CGCGTGGTGTTGTAACGGTA	TACCGTTACAACACCACGCG	9	9	chr7	+	3999415	Single	9	0	[('chr7:3999415:+', 9)]
TACATTAGGCCATTTTTTTT	AAAAAAAATGGCCTAATGTA	6	6	chr1	-	8714530	Single	6	0	[('chr1:8714530:-', 6)]	proteinId=2298870_promoter;proteinId=2298873
TGTAACAGCGTGCACAATCT	AGATTGTGCACGCTGTTACA	9	9	chr1	+	1975057	Single	9	0	[('chr1:1975057:+', 9)]	proteinId=113912_promoter
GTGCGTCACTAGCTCCGATT	AATCGGAGCTAGTGACGCAC	2	2	chr2	+	3298515	Single	2	0	[('chr2:3298515:+', 2)]	proteinId=2125577
TTTGGTGCCCTCTCCGTCCT	AGGACGGAGAGGGCACCAAA	10	10	chr1	+	3389506	Single	10	0	[('chr1:3389506:+', 10)]
TGGGAGGGAACCGCTACCTG	CAGGTAGCGGTTCCCTCCCA	2	2	chr1	-	6838948	Single	2	0	[('chr1:6838948:-', 2)]	proteinId=2297754_promoter
TGTTACGACGGAAACCGTTA	TAACGGTTTCCGTCGTAACA	28	28	chr3	+	973279	Single	28	0	[('chr3:973279:+', 28)]
TCTGGGCGGCGACCAGCACA	TGTGCTGGTCGCCGCCCAGA	12	12	chr1	-	8235556	Concat	9	2	[('chr1:8235556:-', 9), ('chr2:1553014:+', 1)]	proteinId=2298552_promoter
CTCATTTTGTACACAATTGA	TCAATTGTGTACAAAATGAG	6	6	chr5	+	3623118	Single	6	0	[('chr5:3623118:+', 6)]
GGCGATAGTCTGGCTCTTTC	GAAAGAGCCAGACTATCGCC	1	1	chr2	+	4189483	Single	1	0	[('chr2:4189483:+', 1)]	proteinId=2302212_promoter
GCGTGTCTACCTAATGTAGG	CCTACATTAGGTAGACACGC	3	3	chr1	-	4123927	Single	3	0	[('chr1:4123927:-', 3)]	proteinId=110475
GGGACAAGCAAGCATCTCAA	TTGAGATGCTTGCTTGTCCC	3	3	chr7	+	2279800	Single	3	0	[('chr7:2279800:+', 3)]	proteinId=2312361_promoter;proteinId=2312360_promoter
TAATATTGGTCCTGACCTTA	TAAGGTCAGGACCAATATTA	4	4	chr3	+	1537286	Single	4	0	[('chr3:1537286:+', 4)]
GGGGCATAGCCACTAGTAGA	TCTACTAGTGGCTATGCCCC	1	1	chr2	+	4368321	Single	1	0	[('chr2:4368321:+', 1)]	proteinId=2302350_promoter
CGGCAGACAGTCGATAAGGT	ACCTTATCGACTGTCTGCCG	7	7	chr3	+	1587579	Concat	6	1	[('chr3:1587579:+', 6)]	proteinId=2303945_promoter
CATGGGACTCTTCCGGTCTA	TAGACCGGAAGAGTCCCATG	13	13	chr2	+	3776091	Concat	9	3	[('chr2:3776091:+', 9), ('chr7:1456504:+', 1)]	proteinId=2301926_promoter
TCGAATTTAGGTTCTTCTTG	CAAGAAGAACCTAAATTCGA	2	2	chr6	+	3697526	Single	2	0	[('chr6:3697526:+', 2)]	proteinId=38939
AGTGTAGTTACCTTGCTACT	AGTAGCAAGGTAACTACACT	7	7	chr5	-	2288061	Single	7	0	[('chr5:2288061:-', 7)]	proteinId=2308596
ATAAGCGGAGCAGGTGTAAG	CTTACACCTGCTCCGCTTAT	2	2	chr3	-	1830038	Single	2	0	[('chr3:1830038:-', 2)]	proteinId=2304113
ATCACTGAGTTGCCGGTTTA	TAAACCGGCAACTCAGTGAT	4	4	chr1	+	3418769	Single	4	0	[('chr1:3418769:+', 4)]	proteinId=76670
GTCGCTATTATCTATTATGT	ACATAATAGATAATAGCGAC	5	5	chr6	+	2324108	Single	5	0	[('chr6:2324108:+', 5)]	proteinId=2310610_promoter
AGTGCAGCACCCCCACAGAC	GTCTGTGGGGGTGCTGCACT	5	5	chr1	-	7967569	Single	5	0	[('chr1:7967569:-', 5)]	proteinId=2298378
TGGCACTCCCGGCTTAATCA	TGATTAAGCCGGGAGTGCCA	1	1	chr3	-	1039793	Single	1	0	[('chr3:1039793:-', 1)]	proteinId=2303617
TCGTGTCAATCAGAAGTCGC	GCGACTTCTGATTGACACGA	2	2	chr5	-	3780916	Single	2	0	[('chr5:3780916:-', 2)]	proteinId=2129407;proteinId=95595_promoter
GTTCCTTTAGGTAGATGGCC	GGCCATCTACCTAAAGGAAC	3	3	chr1	-	7299612	Single	3	0	[('chr1:7299612:-', 3)]
ATAACCTTTTCGACCATGGA	TCCATGGTCGAAAAGGTTAT	4	4	chr3	-	2464144	Concat	1	3	[('chr3:2464144:-', 1)]
GTTATAAGTACTTGGCGCGC	GCGCGCCAAGTACTTATAAC	3	3	chr5	+	3020254	Single	3	0	[('chr5:3020254:+', 3)]	proteinId=2308984_promoter
CTATTTATTTGTCCTCGTGG	CCACGAGGACAAATAAATAG	10	7	chr1	+	2322495	Concat	3	7	[('chr1:2322495:+', 3)]	proteinId=2295254_promoter;proteinId=2295255
ATTTTCTCGCTAAGGCTCGT	ACGAGCCTTAGCGAGAAAAT	1	1	chr4	-	1724380	Single	1	0	[('chr4:1724380:-', 1)]	proteinId=2306297_promoter
GTGTATTCTACGGCTCTCCT	AGGAGAGCCGTAGAATACAC	8	8	chr7	-	1741293	Concat	7	1	[('chr7:1741293:-', 7)]	proteinId=2084736_promoter
AGGACTAGTGTAGCGTAAAC	GTTTACGCTACACTAGTCCT	1	1	chr2	+	2129410	Single	1	0	[('chr2:2129410:+', 1)]	proteinId=2301088
GACCTACTCGGCTATCATCA	TGATGATAGCCGAGTAGGTC	4	4	chr4	-	4229335	Single	4	0	[('chr4:4229335:-', 4)]	proteinId=2307636
CCATGTGTCTAAACTCTGCA	TGCAGAGTTTAGACACATGG	18	18	chr5	-	1744078	Single	18	0	[('chr5:1744078:-', 18)]	proteinId=54167
CGGGATACTTGACAGCTCAG	CTGAGCTGTCAAGTATCCCG	4	4	chr1	-	4808578	Single	4	0	[('chr1:4808578:-', 4)]
AGTGTAGGTTACTGTGGGTC	GACCCACAGTAACCTACACT	5	5	chr1	+	10442548	Single	5	0	[('chr1:10442548:+', 5)]
CATTTGCTTTGCTTTTCCAT	ATGGAAAAGCAAAGCAAATG	1	1	chr1	-	5271948	Single	1	0	[('chr1:5271948:-', 1)]	proteinId=99686
ACTTAGTTGCACCCTAGTCA	TGACTAGGGTGCAACTAAGT	2	2	chr7	+	603467	Single	2	0	[('chr7:603467:+', 2)]	proteinId=2071285_promoter;proteinId=2121175
GCTCTCGATTCGGACTGGCG	CGCCAGTCCGAATCGAGAGC	44	44	chr1	+	256828	Single	40	1	[('chr1:256828:+', 40), ('chr1:7214020:+', 1), ('chr2:2383544:-', 1), ('chr7:1881964:-', 1)]
ATGACAGTCGCGTGATCATA	TATGATCACGCGACTGTCAT	23	23	chr1	-	10526901	Single	21	1	[('chr1:10526901:-', 21), ('chr4:1630267:+', 1)]	proteinId=2299757_promoter
CCGAACTACTGGCTTGGAAT	ATTCCAAGCCAGTAGTTCGG	1	1	chr7	+	2207023	Single	1	0	[('chr7:2207023:+', 1)]	proteinId=2312321_promoter
AACAAACCTCCTAAAACCGC	GCGGTTTTAGGAGGTTTGTT	20	20	chr1	+	6916077	Single	20	0	[('chr1:6916077:+', 20)]	proteinId=2313964
GTGGAAATGCCATCTCTGAG	CTCAGAGATGGCATTTCCAC	1	1	chr2	+	3045051	Single	1	0	[('chr2:3045051:+', 1)]
CGACGTAAGGTTGTATTTCT	AGAAATACAACCTTACGTCG	1	1	chr1	+	8858719	Single	1	0	[('chr1:8858719:+', 1)]	proteinId=73877_promoter
GTTCGCTGGAGCCTTGAGAG	CTCTCAAGGCTCCAGCGAAC	6	6	chr6	-	2409454	Concat	5	1	[('chr6:2409454:-', 5)]
ACAGATACATAAGGGGCGTA	TACGCCCCTTATGTATCTGT	1	1	chr5	+	2259142	Single	1	0	[('chr5:2259142:+', 1)]	proteinId=2308567_promoter
AGGAGGACAGCACTTTCACA	TGTGAAAGTGCTGTCCTCCT	2	2	chr7	-	912771	Single	2	0	[('chr7:912771:-', 2)]
TTAGCTTTCTCAGAGTGTTT	AAACACTCTGAGAAAGCTAA	14	14	chr1	-	10878563	Single	13	0	[('chr1:10878563:-', 13), ('chr1:2266535:-', 1)]	proteinId=2299904
CCACTACCCGAGTCCCAAAA	TTTTGGGACTCGGGTAGTGG	1	1	chr6	-	3148935	Single	1	0	[('chr6:3148935:-', 1)]
TACCTTAGAGGTTCTTTCTG	CAGAAAGAACCTCTAAGGTA	1	1	chr1	+	7753172	Single	1	0	[('chr1:7753172:+', 1)]
TGAAACTATCCCATAGATGG	CCATCTATGGGATAGTTTCA	8	8	chr4	-	3000223	Concat	7	1	[('chr4:3000223:-', 7)]
TTATACAGAGTTTCTAGTTT	AAACTAGAAACTCTGTATAA	2	2	chr4	+	156539	Single	2	0	[('chr4:156539:+', 2)]	proteinId=108416
CGCGCATATGCTGATTCATT	AATGAATCAGCATATGCGCG	6	6	chr3	+	4925700	Single	6	0	[('chr3:4925700:+', 6)]	proteinId=2118764
GTCATGCCTGAGCCTGTGGT	ACCACAGGCTCAGGCATGAC	4	4	chr7	+	1050338	Single	4	0	[('chr7:1050338:+', 4)]	proteinId=2113368_promoter
GCTCTTTTGAGTAAATTTTG	CAAAATTTACTCAAAAGAGC	6	6	chr1	-	8840143	Single	6	0	[('chr1:8840143:-', 6)]
CACGTTGGATCTAACAACAG	CTGTTGTTAGATCCAACGTG	3	3	chr5	-	3396052	Single	3	0	[('chr5:3396052:-', 3)]
ACCGGAACGCTTTTGACCAG	CTGGTCAAAAGCGTTCCGGT	2	2	chr1	+	1388846	Single	2	0	[('chr1:1388846:+', 2)]	proteinId=2087375
TCCGAGCGTATGGTTCGGGT	ACCCGAACCATACGCTCGGA	12	12	chr3	-	3561148	Single	11	0	[('chr3:3561148:-', 11), ('chr2:4663687:-', 1)]	proteinId=2305118_promoter
CCGTGCTATATGCCTCCTGC	GCAGGAGGCATATAGCACGG	6	6	chr5	+	3800249	Single	6	0	[('chr5:3800249:+', 6)]	proteinId=2309470
TCAATCACACCGCTCCAATT	AATTGGAGCGGTGTGATTGA	9	9	chr5	-	4293525	Single	9	0	[('chr5:4293525:-', 9)]	proteinId=83083_promoter;proteinId=2309663
CTAGTATGTACGCAAGTACT	AGTACTTGCGTACATACTAG	9	9	chr2	-	5170814	Single	9	0	[('chr2:5170814:-', 9)]	proteinId=2302939
CGTGTTGAATGCTATTGGGT	ACCCAATAGCATTCAACACG	5	5	chr2	+	1393197	Single	5	0	[('chr2:1393197:+', 5)]	proteinId=2300626;proteinId=111214_promoter
GTCCTTAGACTGGTGGTTCT	AGAACCACCAGTCTAAGGAC	13	13	chr3	+	2314148	Single	13	0	[('chr3:2314148:+', 13)]	proteinId=2304395_promoter
CGGTTTAGTTTCGCTTTATC	GATAAAGCGAAACTAAACCG	26	26	chr1	+	9260956	Single	25	0	[('chr1:9260956:+', 25), ('chr1:9260955:+', 1)]	proteinId=2299189
CGAAGGTCGTAGACTGCAAC	GTTGCAGTCTACGACCTTCG	7	7	chr4	+	2503684	Concat	6	1	[('chr4:2503684:+', 6)]
ACGTGGCAAACTGGGTCGTA	TACGACCCAGTTTGCCACGT	1	1	chr2	-	1428378	Single	1	0	[('chr2:1428378:-', 1)]	proteinId=2300662_promoter
CTTGCGTTATATCATCGGCG	CGCCGATGATATAACGCAAG	2	2	chr5	+	2602384	Concat	1	1	[('chr5:2602384:+', 1)]	proteinId=2066622
GATGGCGATCGGGGATCTGC	GCAGATCCCCGATCGCCATC	1	1	chr2	-	5356625	Single	1	0	[('chr2:5356625:-', 1)]	proteinId=114678
TCTGAATCTCGAGGACGCTG	CAGCGTCCTCGAGATTCAGA	4	4	chr7	+	2750643	Single	4	0	[('chr7:2750643:+', 4)]
AAATGGCGCCGAAATGACAC	GTGTCATTTCGGCGCCATTT	4	4	chr1	+	1856908	Single	4	0	[('chr1:1856908:+', 4)]	proteinId=2114422_promoter
AGGACCGTTTATGAGAGGGC	GCCCTCTCATAAACGGTCCT	1	1	chr2	-	4307548	Single	1	0	[('chr2:4307548:-', 1)]	proteinId=2302291_promoter
TGACCCTAACTCTATACACC	GGTGTATAGAGTTAGGGTCA	11	11	chr1	+	541904	Single	10	0	[('chr1:541904:+', 10), ('chr6:965591:+', 1)]	proteinId=2294145
CAGAGCCTTGAGTAACCTAG	CTAGGTTACTCAAGGCTCTG	5	5	chr7	+	2925179	Single	5	0	[('chr7:2925179:+', 5)]	proteinId=112442
AGTACTATCCCACTCGCCAG	CTGGCGAGTGGGATAGTACT	4	4	chr2	-	1309473	Single	4	0	[('chr2:1309473:-', 4)]	proteinId=2300573
GGCGCCCCTATGCGCACCTA	TAGGTGCGCATAGGGGCGCC	19	19	chr2	+	3974009	Single	17	1	[('chr2:3974009:+', 17), ('chr6:1914656:-', 1)]	proteinId=2302048
ACTACAATGTGGAGCCTTCC	GGAAGGCTCCACATTGTAGT	1	1	chr1	+	954628	Single	1	0	[('chr1:954628:+', 1)]
ATCACCCCTAAGTTGCCGGC	GCCGGCAACTTAGGGGTGAT	15	15	chr1	+	4971310	Single	14	1	[('chr1:4971310:+', 14)]	proteinId=2296766
TCGCCGCGGGTAAAACCTTT	AAAGGTTTTACCCGCGGCGA	10	10	chr3	-	1024155	Single	10	0	[('chr3:1024155:-', 10)]	proteinId=115983
GGTCAGTACGGTAGTCATTC	GAATGACTACCGTACTGACC	4	4	chr6	-	1560840	Single	4	0	[('chr6:1560840:-', 4)]	proteinId=2112775_promoter
TAGTGGACTTGTGAACCTCA	TGAGGTTCACAAGTCCACTA	1	1	chr3	-	740765	Single	1	0	[('chr3:740765:-', 1)]	proteinId=2303398_promoter;proteinId=2061173_promoter
ACCATGTCTTTTACTCGGCA	TGCCGAGTAAAAGACATGGT	9	9	chr1	-	4671315	Single	9	0	[('chr1:4671315:-', 9)]
CGATTGTTCCGCTGCAGGAC	GTCCTGCAGCGGAACAATCG	3	3	chr3	+	2364654	Single	3	0	[('chr3:2364654:+', 3)]	proteinId=2118284_promoter
TGAATGAATCTGGCTTCCGA	TCGGAAGCCAGATTCATTCA	5	5	chr4	-	2283547	Single	5	0	[('chr4:2283547:-', 5)]	proteinId=2306673_promoter
CTAGGAGTGGGACCAGAGAG	CTCTCTGGTCCCACTCCTAG	15	15	chr5	-	3426664	Single	13	1	[('chr5:3426664:-', 13), ('chr1:1892788:+', 1)]
ACCAGGGTTCCCACGGCTTT	AAAGCCGTGGGAACCCTGGT	7	7	chr6	-	614394	Single	7	0	[('chr6:614394:-', 7)]	proteinId=2309925
AGTAATTATGGCACCTCATT	AATGAGGTGCCATAATTACT	1	1	chr7	-	2325040	Single	1	0	[('chr7:2325040:-', 1)]	proteinId=104076
ACGGACCGATAGCCACTTCG	CGAAGTGGCTATCGGTCCGT	3	3	chr3	+	1073298	Single	3	0	[('chr3:1073298:+', 3)]	proteinId=2315057
TCGATACGCTTTGGAGATGG	CCATCTCCAAAGCGTATCGA	5	5	chr1	+	5269998	Single	5	0	[('chr1:5269998:+', 5)]	proteinId=2296915_promoter;proteinId=2123273
GGAGATATCGTGTCACGTGA	TCACGTGACACGATATCTCC	4	4	chr6	+	3037901	Single	4	0	[('chr6:3037901:+', 4)]	proteinId=2310825
AACGATACATATGAACCCTA	TAGGGTTCATATGTATCGTT	177	177	chr1	+	5605516	Single	163	5	[('chr1:5605516:+', 163), ('chr2:624272:+', 1), ('chr2:491125:+', 1), ('chr1:8956139:+', 1), ('chr1:6914244:-', 1), ('chr3:5017758:-', 1), ('chr7:2406660:-', 1), ('chr6:2690224:+', 1), ('chr2:1751846:+', 1), ('chr7:2000173:+', 1)]
ACCATGGAAACGGGGATTTG	CAAATCCCCGTTTCCATGGT	27	27	chr3	+	1598530	Single	24	1	[('chr3:1598530:+', 24), ('chr1:3821780:-', 1), ('chr1:6138485:+', 1)]	proteinId=2303950
GCCTATGATCTGTTTACGGT	ACCGTAAACAGATCATAGGC	1	1	chr2	+	1553014	Single	1	0	[('chr2:1553014:+', 1)]	proteinId=2300738
AGCGCATGCTGAATTTTTTT	AAAAAAATTCAGCATGCGCT	24	24	chr1	+	6034422	Single	23	1	[('chr1:6034422:+', 23)]
TTGATTTCCCATAGGCTTTA	TAAAGCCTATGGGAAATCAA	17	17	chr1	+	583028	Single	17	0	[('chr1:583028:+', 17)]
TAGGGTCCATAAAAGCAGCT	AGCTGCTTTTATGGACCCTA	3	3	chr7	-	2198061	Single	3	0	[('chr7:2198061:-', 3)]	proteinId=2312316
AATCGTGAGCCTTCAGCTAC	GTAGCTGAAGGCTCACGATT	1	1	chr4	+	2914498	Single	1	0	[('chr4:2914498:+', 1)]	proteinId=2315623
CATGCGTTGGGCCTTATATC	GATATAAGGCCCAACGCATG	1	1	chr1	-	6757141	Single	1	0	[('chr1:6757141:-', 1)]	proteinId=2297683
TACTGGACCTTGTGTGGTGA	TCACCACACAAGGTCCAGTA	6	6	chr5	-	1897262	Single	6	0	[('chr5:1897262:-', 6)]
GCACGAGAAACATCTTGGCT	AGCCAAGATGTTTCTCGTGC	2	2	chr6	-	127509	Concat	1	1	[('chr6:127509:-', 1)]	proteinId=2309729_promoter
CAAGGGCACTCTACGGATGC	GCATCCGTAGAGTGCCCTTG	1	1	chr2	+	4661375	Single	1	0	[('chr2:4661375:+', 1)]	proteinId=2302542
AGTAACCGGCTTGGATGTGA	TCACATCCAAGCCGGTTACT	21	21	chr1	-	8742505	Single	21	0	[('chr1:8742505:-', 21)]	proteinId=2086451
GGGCTTCGATTTAACATTTC	GAAATGTTAAATCGAAGCCC	12	12	chr5	-	1747200	Single	12	0	[('chr5:1747200:-', 12)]	proteinId=54167_promoter
TAGACAAATTTATTCGTTAT	ATAACGAATAAATTTGTCTA	3	3	chr3	-	2520935	Single	3	0	[('chr3:2520935:-', 3)]	proteinId=2304525_promoter;proteinId=2304529
GGCGCAATGTCTTATGGGAT	ATCCCATAAGACATTGCGCC	16	16	chr4	-	2516189	Single	15	0	[('chr4:2516189:-', 15), ('chr7:1239049:+', 1)]
CTACGGGCGATGCGATTGAA	TTCAATCGCATCGCCCGTAG	1	1	chr3	+	4635173	Single	1	0	[('chr3:4635173:+', 1)]	proteinId=2060442
CAACAGGAAAAGAAGAACTG	CAGTTCTTCTTTTCCTGTTG	3	3	chr6	-	1121831	Single	3	0	[('chr6:1121831:-', 3)]
ATTCTTTGTAATAAACGTTG	CAACGTTTATTACAAAGAAT	15	15	chr1	-	4199785	Single	14	0	[('chr1:4199785:-', 14), ('chr5:3325007:-', 1)]	proteinId=2296333
TGTAGACTGCAGCCTGAGCT	AGCTCAGGCTGCAGTCTACA	4	4	chr3	-	3079442	Single	4	0	[('chr3:3079442:-', 4)]	proteinId=2304808_promoter
AGGATGTCTTTCTCCTGGTT	AACCAGGAGAAAGACATCCT	10	10	chr2	+	4444449	Single	10	0	[('chr2:4444449:+', 10)]
ATAGCCCTTCTCGTTGCGTC	GACGCAACGAGAAGGGCTAT	7	7	chr1	+	3076202	Concat	6	1	[('chr1:3076202:+', 6)]	proteinId=2313535_promoter
AAACTTATAAATCGCCGAAG	CTTCGGCGATTTATAAGTTT	2	2	chr1	-	1473342	Single	2	0	[('chr1:1473342:-', 2)]
CGCGACATCGACAGTATTAT	ATAATACTGTCGATGTCGCG	5	5	chr7	-	869158	Single	5	0	[('chr7:869158:-', 5)]
GTCAGGTCCGCTTCGGTGTA	TACACCGAAGCGGACCTGAC	4	4	chr2	+	4127989	Single	4	0	[('chr2:4127989:+', 4)]	proteinId=2302139_promoter;proteinId=2302140;proteinId=2302141_promoter
AAGTCGTAGCCCATTATGTT	AACATAATGGGCTACGACTT	13	13	chr2	-	5341407	Concat	10	2	[('chr2:5341407:-', 10), ('chr3:2141768:+', 1)]	proteinId=2303015
GGCCCTCACGCTCCAGGACG	CGTCCTGGAGCGTGAGGGCC	7	7	chr3	+	1683385	Single	7	0	[('chr3:1683385:+', 7)]	proteinId=2304008_promoter
AAGGGCGAGGTACATGGGAC	GTCCCATGTACCTCGCCCTT	2	2	chr4	-	1749776	Single	2	0	[('chr4:1749776:-', 2)]	proteinId=2306305_promoter
AGGCTCTATTCTAGGAGTCA	TGACTCCTAGAATAGAGCCT	1	1	chr2	+	5426773	Single	1	0	[('chr2:5426773:+', 1)]
TACGCAATAAGACACCCAGC	GCTGGGTGTCTTATTGCGTA	25	25	chr1	+	4852313	Concat	10	14	[('chr1:4852313:+', 10), ('chr1:4971310:+', 1)]	proteinId=2296694
TCTTACGGTCTCAGTACCAT	ATGGTACTGAGACCGTAAGA	15	15	chr1	-	9156027	Concat	11	3	[('chr1:9156027:-', 11), ('chr4:2914498:+', 1)]	proteinId=2299133_promoter
TGTTCACGGGGAATGGAAAC	GTTTCCATTCCCCGTGAACA	10	10	chr3	-	4903100	Single	10	0	[('chr3:4903100:-', 10)]	proteinId=101261
GGACTGGAATGTCATTGTAT	ATACAATGACATTCCAGTCC	9	9	chr1	-	8605528	Single	9	0	[('chr1:8605528:-', 9)]	proteinId=2298808
ACTCTAAACTTTCACTCCTA	TAGGAGTGAAAGTTTAGAGT	4	4	chr4	-	1975933	Single	4	0	[('chr4:1975933:-', 4)]	proteinId=2306472
CTGCTTAGCTTCAAAAGCAC	GTGCTTTTGAAGCTAAGCAG	8	8	chr1	-	1299042	Single	8	0	[('chr1:1299042:-', 8)]
GTCGAGACTGCAAATAGATT	AATCTATTTGCAGTCTCGAC	3	3	chr4	+	711988	Single	3	0	[('chr4:711988:+', 3)]
TAGCTTAGTTATATTATAGT	ACTATAATATAACTAAGCTA	2	2	chr2	-	4772146	Concat	1	1	[('chr2:4772146:-', 1)]	proteinId=2302626_promoter;proteinId=2302628_promoter
CGAGGCGCAAAGGCTGATAA	TTATCAGCCTTTGCGCCTCG	1	1	chr1	-	2074539	Single	1	0	[('chr1:2074539:-', 1)]	proteinId=2313432
AGGACTGTGCAACGCTTGTA	TACAAGCGTTGCACAGTCCT	9	9	chr2	+	1676364	Concat	4	5	[('chr2:1676364:+', 4)]
TCACTTACTGTCTTAGGCAG	CTGCCTAAGACAGTAAGTGA	9	9	chr2	+	4091910	Concat	8	1	[('chr2:4091910:+', 8)]
CTCCATATCTTCTGGTTGTT	AACAACCAGAAGATATGGAG	1	1	chr2	-	3522252	Single	1	0	[('chr2:3522252:-', 1)]	proteinId=100519
GGGCTTATATACACGTTATA	TATAACGTGTATATAAGCCC	1	1	chr3	+	2416675	Single	1	0	[('chr3:2416675:+', 1)]
TCATCTCAGATGTCGCGGAT	ATCCGCGACATCTGAGATGA	5	5	chr6	+	1733791	Single	5	0	[('chr6:1733791:+', 5)]	proteinId=2096307_promoter
CACAAAACTCCCTCACTTAG	CTAAGTGAGGGAGTTTTGTG	7	7	chr2	-	728380	Single	7	0	[('chr2:728380:-', 7)]	proteinId=79885_promoter
CGAGTCCGCACAACGCCATT	AATGGCGTTGTGCGGACTCG	2	2	chr5	+	1092370	Single	2	0	[('chr5:1092370:+', 2)]	proteinId=2308157_promoter
GGTGCTCGCCAGCTGTCTTA	TAAGACAGCTGGCGAGCACC	2	2	chr2	-	1529098	Single	2	0	[('chr2:1529098:-', 2)]
TGGAGTACTGTTCATACCTA	TAGGTATGAACAGTACTCCA	9	9	chr1	+	10118260	Single	9	0	[('chr1:10118260:+', 9)]	proteinId=2299657_promoter
CAATGCCCTAGGCAGGCGAA	TTCGCCTGCCTAGGGCATTG	2	2	chr6	-	1264432	Single	2	0	[('chr6:1264432:-', 2)]	proteinId=2310162_promoter
CCTATAACGGCCCTTGGACA	TGTCCAAGGGCCGTTATAGG	1	1	chr3	-	3606450	Single	1	0	[('chr3:3606450:-', 1)]	proteinId=2305148_promoter;proteinId=2305149
GGCGCATAGCTGTGAGGTCT	AGACCTCACAGCTATGCGCC	2	2	chr2	+	1270078	Single	2	0	[('chr2:1270078:+', 2)]	proteinId=79688
TGTTGGTAGTATTGTGAAAT	ATTTCACAATACTACCAACA	29	29	chr1	+	7614947	Single	26	2	[('chr1:7614947:+', 26), ('chr2:2194574:-', 1)]	proteinId=2298160_promoter
CAGTTGGTGCTTATCTCCAG	CTGGAGATAAGCACCAACTG	8	8	chr1	-	3423697	Single	8	0	[('chr1:3423697:-', 8)]	proteinId=2029952_promoter;proteinId=2295857_promoter
CTGAGTTTAGCGCCATCGTG	CACGATGGCGCTAAACTCAG	46	46	chr1	-	8766817	Concat	23	21	[('chr1:8766817:-', 23), ('chr3:1923648:+', 1), ('chr1:5223778:-', 1)]	proteinId=2298894_promoter
TGTCAAAAAACTCCCATTCC	GGAATGGGAGTTTTTTGACA	3	3	chr2	+	4503540	Single	3	0	[('chr2:4503540:+', 3)]	proteinId=2302447_promoter
ATCCCGACGCTAGTTCGATA	TATCGAACTAGCGTCGGGAT	3	3	chr1	-	3940351	Single	3	0	[('chr1:3940351:-', 3)]	proteinId=2296145
GCGCCCGGTGCGGGCAATTA	TAATTGCCCGCACCGGGCGC	1	1	chr5	+	1716818	Single	1	0	[('chr5:1716818:+', 1)]	proteinId=96041
TTTGGGTTATTACGGCTGCA	TGCAGCCGTAATAACCCAAA	11	11	chr1	+	9181411	Single	11	0	[('chr1:9181411:+', 11)]	proteinId=2299147
GAGTCATCTGGTGTCGACGT	ACGTCGACACCAGATGACTC	12	12	chr5	+	1885627	Single	12	0	[('chr5:1885627:+', 12)]	proteinId=2308426
TTATCCTATTTGATCCACCC	GGGTGGATCAAATAGGATAA	2	2	chr3	+	3169228	Single	2	0	[('chr3:3169228:+', 2)]	proteinId=50343_promoter
GCACGCGTCCGCAGTAGAGA	TCTCTACTGCGGACGCGTGC	5	5	chr1	+	8220940	InCat	4	1	[('chr1:8220940:+', 2), ('chr1:8220942:-', 2)]
TGTCTTCGCCTACCGGGAAT	ATTCCCGGTAGGCGAAGACA	216	216	chr6	+	3546212	Single	181	15	[('chr6:3546212:+', 181), ('chr7:2406660:-', 2), ('chr1:4957459:-', 2), ('chr2:3721872:+', 1), ('chr1:4477833:-', 1), ('chr5:2435148:+', 1), ('chr1:8621677:+', 1), ('chr2:2223312:+', 1), ('chr3:911023:-', 1), ('chr1:1436993:-', 1), ('chr7:2552329:+', 1), ('chr1:985676:+', 1), ('chr6:497757:-', 1), ('chr7:1928397:+', 1), ('chr1:1276157:-', 1), ('chr4:2097674:+', 1), ('chr1:6383044:-', 1), ('chr2:5…	proteinId=2310997_promoter;proteinId=2310998
CTTCAGCCCCTTGCAGTGTA	TACACTGCAAGGGGCTGAAG	1	1	chr6	-	1914656	Single	1	0	[('chr6:1914656:-', 1)]	proteinId=2310437_promoter
TCGTTGTACGGCCTCTTGAT	ATCAAGAGGCCGTACAACGA	2	2	chr3	-	81832	Concat	1	1	[('chr3:81832:-', 1)]	proteinId=2062045_promoter;proteinId=2303111_promoter
TTTTACGTCCTCGCACAGGT	ACCTGTGCGAGGACGTAAAA	3	3	chr1	+	3764212	Single	3	0	[('chr1:3764212:+', 3)]
TAGATATCCGCATATTATCT	AGATAATATGCGGATATCTA	6	6	chr1	-	9652253	Single	6	0	[('chr1:9652253:-', 6)]	proteinId=2299469_promoter
TTTTCCACTTTCAGCGAGAC	GTCTCGCTGAAAGTGGAAAA	1	1	chr2	+	2592533	Single	1	0	[('chr2:2592533:+', 1)]	proteinId=2301373_promoter
GGATCAGGTACGCTTGCGGA	TCCGCAAGCGTACCTGATCC	2	2	chr3	+	2510021	Single	2	0	[('chr3:2510021:+', 2)]	proteinId=2304515
CGCGCATTTTTAGGTGGATC	GATCCACCTAAAAATGCGCG	27	27	chr2	-	1056144	Single	25	1	[('chr2:1056144:-', 25), ('chr5:3541204:+', 1)]	proteinId=2300401_promoter
TTATGTTGAATTCAGAGTTT	AAACTCTGAATTCAACATAA	2	2	chr4	+	3562225	Concat	1	1	[('chr4:3562225:+', 1)]	proteinId=2307328_promoter
CAGGAGGATCTGTCAGTCAG	CTGACTGACAGATCCTCCTG	1	1	chr4	-	2335378	Single	1	0	[('chr4:2335378:-', 1)]	proteinId=2306714
CATGTGAGAAAGTGGAGGTG	CACCTCCACTTTCTCACATG	1	1	chr4	+	3545212	Single	1	0	[('chr4:3545212:+', 1)]	proteinId=2307314
GTAGTCAAAATCAAACGACT	AGTCGTTTGATTTTGACTAC	11	11	chr1	-	10033758	Single	10	0	[('chr1:10033758:-', 10), ('chr2:1265125:-', 1)]
CCAAATGTTCACAAGGTCAC	GTGACCTTGTGAACATTTGG	1	1	chr2	-	98524	Single	1	0	[('chr2:98524:-', 1)]	proteinId=2299998
GTATGTGACTTCCAAATTCA	TGAATTTGGAAGTCACATAC	1	1	chr3	+	346416	Single	1	0	[('chr3:346416:+', 1)]
TACTCAGTCAGGGTTCTCAA	TTGAGAACCCTGACTGAGTA	2	2	chr1	+	6914474	Concat	1	1	[('chr1:6914474:+', 1)]	proteinId=2313964_promoter
TAATAGTAGTTTGTCGGAAA	TTTCCGACAAACTACTATTA	2	2	chr2	-	5040205	Single	2	0	[('chr2:5040205:-', 2)]
ACTACAATGCTGCGTCCGGG	CCCGGACGCAGCATTGTAGT	1	1	chr4	-	4240237	Single	1	0	[('chr4:4240237:-', 1)]
GCTTCTTTTTGATTCCTAAG	CTTAGGAATCAAAAAGAAGC	7	7	chr3	+	3759414	Single	7	0	[('chr3:3759414:+', 7)]
GCAATTAGGCCGTTGTACGG	CCGTACAACGGCCTAATTGC	1	1	chr2	+	2455072	Single	1	0	[('chr2:2455072:+', 1)]	proteinId=2301308;proteinId=2301313_promoter
TGTCCAGGCTTGCAAAGGGC	GCCCTTTGCAAGCCTGGACA	3	3	chr2	-	4011805	Single	3	0	[('chr2:4011805:-', 3)]	proteinId=2302067_promoter
ACATTTGCCCGGTTTATATT	AATATAAACCGGGCAAATGT	2	2	chr4	+	2107480	Single	2	0	[('chr4:2107480:+', 2)]	proteinId=2139585_promoter
CTCGAAAGAGTCAAAAGTAC	GTACTTTTGACTCTTTCGAG	2	2	chr4	+	2001896	Single	2	0	[('chr4:2001896:+', 2)]
CTCTTGCATTTCTTGCCCTC	GAGGGCAAGAAATGCAAGAG	11	11	chr7	-	874170	Single	10	0	[('chr7:874170:-', 10), ('chr3:3606450:-', 1)]	proteinId=2311518_promoter;proteinId=2311519
TCGCGTCTTAGCTGAGCTAT	ATAGCTCAGCTAAGACGCGA	18	18	chr7	+	1787525	Single	17	0	[('chr7:1787525:+', 17), ('chr1:210178:-', 1)]	proteinId=2312007
CGTGGGCGCTTGTATCGCGG	CCGCGATACAAGCGCCCACG	1	1	chr1	-	2132142	Single	1	0	[('chr1:2132142:-', 1)]	proteinId=2295098
GGTTTGTCAATCCATCCTTC	GAAGGATGGATTGACAAACC	30	30	chr5	+	812715	Single	28	1	[('chr5:812715:+', 28), ('chr5:812720:+', 1)]	proteinId=108836_promoter
TGGAGCTTTGAACCGTCTTG	CAAGACGGTTCAAAGCTCCA	6	6	chr2	-	1883087	Concat	5	1	[('chr2:1883087:-', 5)]	proteinId=2300978
ATGAACGGCACCTCTACTGC	GCAGTAGAGGTGCCGTTCAT	13	13	chr6	+	448208	Single	13	0	[('chr6:448208:+', 13)]	proteinId=2309859
ACAGGTTCGATTTTCCCAGC	GCTGGGAAAATCGAACCTGT	5	5	chr3	+	3325866	Single	5	0	[('chr3:3325866:+', 5)]	proteinId=2035048_promoter
CCAAAGCTCCGACTCATTTC	GAAATGAGTCGGAGCTTTGG	1	1	chr4	+	2404816	Single	1	0	[('chr4:2404816:+', 1)]	proteinId=2306750
GTTCCTTCTCAGGACCGCTA	TAGCGGTCCTGAGAAGGAAC	3	3	chr4	+	7904	Single	3	0	[('chr4:7904:+', 3)]	proteinId=2305724
ACTGTTCATGGGATACACCA	TGGTGTATCCCATGAACAGT	12	12	chr6	-	476188	Single	12	0	[('chr6:476188:-', 12)]	proteinId=58873;proteinId=2309890_promoter
CTTCCTAAGACCTTAGGTTA	TAACCTAAGGTCTTAGGAAG	12	12	chr2	-	1142004	Single	11	0	[('chr2:1142004:-', 11), ('chr1:3394191:+', 1)]	proteinId=2300447
TTTTGGGTGCCTTGCATCAC	GTGATGCAAGGCACCCAAAA	5	5	chr5	+	2602384	Concat	1	4	[('chr5:2602384:+', 1)]	proteinId=2066622
CCTCGATGGGTAGTCTCGTT	AACGAGACTACCCATCGAGG	3	3	chr3	-	3735402	Single	3	0	[('chr3:3735402:-', 3)]	proteinId=2305262;proteinId=2305264_promoter
TTGCCCCCAAGTTCGCTGCG	CGCAGCGAACTTGGGGGCAA	3	3	chr7	+	3884203	Concat	1	2	[('chr7:3884203:+', 1)]
GGCACTAATTTATGCCGAGT	ACTCGGCATAAATTAGTGCC	3	3	chr2	+	3735679	Single	3	0	[('chr2:3735679:+', 3)]	proteinId=2301909_promoter;proteinId=2301905_promoter
GGAAGTCTGGACGTCTCTTA	TAAGAGACGTCCAGACTTCC	24	24	chr5	-	3454685	Single	24	0	[('chr5:3454685:-', 24)]	proteinId=2309321_promoter
TGGTCTGTCTGATTGTTCTT	AAGAACAATCAGACAGACCA	5	5	chr2	+	3988024	Single	5	0	[('chr2:3988024:+', 5)]
TCCAGAGAGATGACTAGTTA	TAACTAGTCATCTCTCTGGA	5	5	chr1	-	2943070	Single	5	0	[('chr1:2943070:-', 5)]	proteinId=2295588
TTACGGGTTTGCGCCCCTAG	CTAGGGGCGCAAACCCGTAA	1	1	chr2	+	1855143	Single	1	0	[('chr2:1855143:+', 1)]	proteinId=2032845_promoter;proteinId=66022_promoter
CTACTAGGTACAAATGGCAT	ATGCCATTTGTACCTAGTAG	3	3	chr1	-	9662849	Single	3	0	[('chr1:9662849:-', 3)]
GGAGCCTTGCTGAAGTGTTC	GAACACTTCAGCAAGGCTCC	3	3	chr2	-	4525859	Single	3	0	[('chr2:4525859:-', 3)]	proteinId=2302466
TGGGTCTGAATAGTTTTTAG	CTAAAAACTATTCAGACCCA	11	11	chr2	+	2291954	Single	10	1	[('chr2:2291954:+', 10)]	proteinId=2314610_promoter
GGCTGATACATATGTTAAGA	TCTTAACATATGTATCAGCC	8	8	chr2	+	2513179	Single	8	0	[('chr2:2513179:+', 8)]	proteinId=2301334_promoter
ATACTTTTTCCCACAAGGAT	ATCCTTGTGGGAAAAAGTAT	6	6	chr1	+	7676617	Single	6	0	[('chr1:7676617:+', 6)]	proteinId=75070_promoter
GTTCCCTAACATGTCAGCCC	GGGCTGACATGTTAGGGAAC	1	1	chr5	+	3030729	Single	1	0	[('chr5:3030729:+', 1)]	proteinId=70573
GAGTATATTGTAGTTTACTT	AAGTAAACTACAATATACTC	2	2	chr5	+	3540013	Single	2	0	[('chr5:3540013:+', 2)]	proteinId=2066367_promoter
TGTCTGCGGAACCGATACTG	CAGTATCGGTTCCGCAGACA	8	8	chr5	-	812704	Single	8	0	[('chr5:812704:-', 8)]	proteinId=108836_promoter
GGGAAACATGTTGTATCGTA	TACGATACAACATGTTTCCC	12	12	chr2	+	4516946	Concat	9	2	[('chr2:4516946:+', 9), ('chr2:4516947:+', 1)]
TTGACCCACTCGAATGTTTC	GAAACATTCGAGTGGGTCAA	6	6	chr3	-	1290291	Concat	5	1	[('chr3:1290291:-', 5)]
TTCAAAGATTTGATTAGTGC	GCACTAATCAAATCTTTGAA	1	1	chr1	-	6914244	Single	1	0	[('chr1:6914244:-', 1)]	proteinId=2313964_promoter
CCTCCCGGGATACGCACTCT	AGAGTGCGTATCCCGGGAGG	4	4	chr1	-	4057287	Single	4	0	[('chr1:4057287:-', 4)]	proteinId=2296237_promoter;proteinId=2296236_promoter
TGGAATATATCTGTGTCCAT	ATGGACACAGATATATTCCA	19	19	chr3	+	4869633	Single	18	0	[('chr3:4869633:+', 18), ('chr3:1265683:-', 1)]	proteinId=2305608
AGCACCATCGGCGACGCCAT	ATGGCGTCGCCGATGGTGCT	5	5	chr2	+	1787029	Single	5	0	[('chr2:1787029:+', 5)]	proteinId=2300911
TCCTTGTTCTTTTAAAGCGC	GCGCTTTAAAAGAACAAGGA	6	6	chr4	-	2292477	Single	6	0	[('chr4:2292477:-', 6)]	proteinId=2306681_promoter
TGTGATTCTAGGATTATCAC	GTGATAATCCTAGAATCACA	6	6	chr1	-	3263098	Single	6	0	[('chr1:3263098:-', 6)]	proteinId=2141686
GCTTACGTTTTGCCTTTATT	AATAAAGGCAAAACGTAAGC	2	2	chr3	+	1820937	Concat	1	1	[('chr3:1820937:+', 1)]	proteinId=2304109
AATTAATTTTTGACAAGTTT	AAACTTGTCAAAAATTAATT	14	14	chr1	+	536466	Single	14	0	[('chr1:536466:+', 14)]
CCGACAACGTAAGCTCTTGA	TCAAGAGCTTACGTTGTCGG	4	4	chr1	-	6617676	Single	4	0	[('chr1:6617676:-', 4)]	proteinId=2297601_promoter
AATGTCGGCGTCTAGTCCAA	TTGGACTAGACGCCGACATT	2	2	chr2	-	642721	Single	2	0	[('chr2:642721:-', 2)]	proteinId=2089733
GGTGCTGACCACCGCTAGAA	TTCTAGCGGTGGTCAGCACC	14	14	chr3	+	1839067	Single	12	1	[('chr3:1839067:+', 12), ('chr7:2393817:-', 1)]
GAACACGCTGTCCAGTAATC	GATTACTGGACAGCGTGTTC	3	3	chr1	-	4712590	Single	3	0	[('chr1:4712590:-', 3)]	proteinId=2296599;proteinId=2296601_promoter
TTTTGCCTGTGATCCTGCAC	GTGCAGGATCACAGGCAAAA	1	1	chr1	-	1806337	Single	1	0	[('chr1:1806337:-', 1)]	proteinId=2294863_promoter
AGGGAGCACACGCCCGTATA	TATACGGGCGTGTGCTCCCT	12	12	chr7	+	2923926	Single	12	0	[('chr7:2923926:+', 12)]	proteinId=2145735
CGCAAATAAACCTTTCCATC	GATGGAAAGGTTTATTTGCG	1	1	chr1	+	5482167	Single	1	0	[('chr1:5482167:+', 1)]
AGAGGATGCCAACTTGACCA	TGGTCAAGTTGGCATCCTCT	2	2	chr4	-	4307704	Single	2	0	[('chr4:4307704:-', 2)]	proteinId=111770_promoter
CATAGCTGTGGCGGCCTTTT	AAAAGGCCGCCACAGCTATG	2	2	chr2	+	3248344	Single	2	0	[('chr2:3248344:+', 2)]	proteinId=2301669
GCGGAACTCGCATGATCATG	CATGATCATGCGAGTTCCGC	11	11	chr5	-	4165320	Single	11	0	[('chr5:4165320:-', 11)]	proteinId=103080
GCCTTTTTCACCCGGCATCG	CGATGCCGGGTGAAAAAGGC	1	1	chr1	+	3866952	Single	1	0	[('chr1:3866952:+', 1)]	proteinId=2296089
ATTCAGCTTGGTTTGCTGTG	CACAGCAAACCAAGCTGAAT	2	2	chr3	+	4299402	Single	2	0	[('chr3:4299402:+', 2)]	proteinId=2305424
ACAAGGGGCATTATAAGCAG	CTGCTTATAATGCCCCTTGT	4	4	chr7	-	603796	Concat	2	2	[('chr7:603796:-', 2)]
TGGTTACTTGGCGAGTCTAT	ATAGACTCGCCAAGTAACCA	1	1	chr3	-	1672294	Single	1	0	[('chr3:1672294:-', 1)]	proteinId=81165_promoter
ATATACGGAAAATCGTTCCT	AGGAACGATTTTCCGTATAT	16	16	chr1	-	2161235	Single	16	0	[('chr1:2161235:-', 16)]
CGTCGCGAGTTTGCTCGTAT	ATACGAGCAAACTCGCGACG	9	9	chr7	-	2835847	Single	9	0	[('chr7:2835847:-', 9)]	proteinId=2131097
CATCATGCTTCCTTAGGTCC	GGACCTAAGGAAGCATGATG	3	3	chr4	-	1207661	Concat	1	2	[('chr4:1207661:-', 1)]	proteinId=102871_promoter
GGGCCCCTGGCAGTAGTCGA	TCGACTACTGCCAGGGGCCC	3	3	chr4	+	788140	Concat	2	1	[('chr4:788140:+', 2)]	proteinId=112014
TACTACGGTAGGCTCTTGAC	GTCAAGAGCCTACCGTAGTA	1	1	chr1	-	2266535	Single	1	0	[('chr1:2266535:-', 1)]
AGCCCTTCCGCAAGCCGATA	TATCGGCTTGCGGAAGGGCT	1	1	chr3	-	1386264	Single	1	0	[('chr3:1386264:-', 1)]	proteinId=2303811
TGATCCTTGTCATCGTCTTG	CAAGACGATGACAAGGATCA	2	2	chr3	-	2335265	Single	2	0	[('chr3:2335265:-', 2)]	proteinId=80916
CGAGTTATGTGGTTTTCCAT	ATGGAAAACCACATAACTCG	18	18	chr1	+	4329992	Single	17	0	[('chr1:4329992:+', 17), ('chr1:9216225:+', 1)]
GAACGTTTCCCGTCGCACTA	TAGTGCGACGGGAAACGTTC	74	74	chr1	+	6409149	Single	65	5	[('chr1:6409149:+', 65), ('chr7:1857391:+', 1), ('chr2:1258236:+', 1), ('chr5:1212491:-', 1), ('chr1:5053593:+', 1)]	proteinId=2297460_promoter;proteinId=2297454_promoter
TGTGACAATTTTCATGAGTG	CACTCATGAAAATTGTCACA	16	16	chr1	-	5665167	Single	14	1	[('chr1:5665167:-', 14), ('chr7:3855209:+', 1)]	proteinId=2313833
CTGTTCTGGCTTCGAATTTG	CAAATTCGAAGCCAGAACAG	32	32	chr2	+	1678116	Single	29	2	[('chr2:1678116:+', 29), ('chr1:9092153:-', 1)]	proteinId=2300806_promoter
GTTCCACACGTAAACTGGCT	AGCCAGTTTACGTGTGGAAC	9	9	chr7	-	2408198	Single	9	0	[('chr7:2408198:-', 9)]
ACGTCAACGACTGTTCATTA	TAATGAACAGTCGTTGACGT	8	8	chr3	-	4288386	Single	8	0	[('chr3:4288386:-', 8)]	proteinId=2305422
CCTGCTTCCTGTCTTTGGAT	ATCCAAAGACAGGAAGCAGG	10	10	chr1	+	3246867	Single	10	0	[('chr1:3246867:+', 10)]	proteinId=2295745
CCTCCCTTGTATATGCACAA	TTGTGCATATACAAGGGAGG	14	14	chr1	-	2648361	Single	13	0	[('chr1:2648361:-', 13), ('chr5:3426747:-', 1)]	proteinId=2313501
CTAGCCTCCTATGAATTGAA	TTCAATTCATAGGAGGCTAG	1	1	chr4	+	1263980	Single	1	0	[('chr4:1263980:+', 1)]
CGCCTCTTATTTATCAGTGC	GCACTGATAAATAAGAGGCG	13	13	chr1	+	7467034	Single	12	1	[('chr1:7467034:+', 12)]	proteinId=2085895_promoter;proteinId=2298045_promoter
TACGTCTCTTGAGGGCGTTT	AAACGCCCTCAAGAGACGTA	4	4	chr3	-	4618034	Concat	3	1	[('chr3:4618034:-', 3)]	proteinId=2060709_promoter;proteinId=2305568
ATAGCGTATTTGTGTCCTCC	GGAGGACACAAATACGCTAT	3	3	chr3	-	233051	Concat	2	1	[('chr3:233051:-', 2)]
GTCCTCAACTCACTGTTGAA	TTCAACAGTGAGTTGAGGAC	1	1	chr7	+	2931364	Single	1	0	[('chr7:2931364:+', 1)]	proteinId=2312755
GAGCGCTAGTCGGACGGCTG	CAGCCGTCCGACTAGCGCTC	12	12	chr1	+	3394141	Single	10	1	[('chr1:3394141:+', 10), ('chr1:2700577:-', 1)]	proteinId=2051745_promoter
CTTGGCAATTCTGGTACGGT	ACCGTACCAGAATTGCCAAG	39	39	chr4	-	453792	Single	39	0	[('chr4:453792:-', 39)]	proteinId=2305886_promoter;proteinId=2305890_promoter
ACCCCATGGACGCCTGCCCA	TGGGCAGGCGTCCATGGGGT	14	14	chr1	-	2104078	Single	13	0	[('chr1:2104078:-', 13), ('chr1:4440620:+', 1)]	proteinId=2295071
TAATTTCAGGTACAAGTAGA	TCTACTTGTACCTGAAATTA	1	1	chr7	-	1603232	Single	1	0	[('chr7:1603232:-', 1)]	proteinId=2311899_promoter
ACTAGGATAGTAGTCACTAA	TTAGTGACTACTATCCTAGT	7	7	chr2	-	805660	Single	7	0	[('chr2:805660:-', 7)]	proteinId=2300313_promoter;proteinId=2089819_promoter
AAAGAATATGGCCGACTCGT	ACGAGTCGGCCATATTCTTT	1	1	chr3	-	740765	Single	1	0	[('chr3:740765:-', 1)]	proteinId=2303398_promoter;proteinId=2061173_promoter
CATGAATTATCAAAGCCAAT	ATTGGCTTTGATAATTCATG	6	6	chr3	-	12929	Single	6	0	[('chr3:12929:-', 6)]	proteinId=2303068_promoter
CTTTCATCCAGGTTCGGCTC	GAGCCGAACCTGGATGAAAG	6	6	chr1	-	3338171	Single	6	0	[('chr1:3338171:-', 6)]	proteinId=2295812_promoter
CGCCTAATGTACACCAGCCG	CGGCTGGTGTACATTAGGCG	1	1	chr3	-	1371540	Single	1	0	[('chr3:1371540:-', 1)]	proteinId=2303801_promoter
TGCTAAGTGTGTTTTAGATG	CATCTAAAACACACTTAGCA	1	1	chr1	-	8368689	Single	1	0	[('chr1:8368689:-', 1)]	proteinId=2298657
GGCGGTTTCAGCGTCTGATA	TATCAGACGCTGAAACCGCC	31	31	chr5	-	2945994	Single	29	0	[('chr5:2945994:-', 29), ('chr2:2194574:-', 1), ('chr5:2945993:-', 1)]	proteinId=88639_promoter
CGGCCAACGAGTCGTCGGGG	CCCCGACGACTCGTTGGCCG	3	3	chr1	-	5021742	Single	3	0	[('chr1:5021742:-', 3)]	proteinId=2296800_promoter;proteinId=2296802_promoter
TACTACACACGTGACCGTAC	GTACGGTCACGTGTGTAGTA	1	1	chr2	-	1265125	Single	1	0	[('chr2:1265125:-', 1)]	proteinId=2300548_promoter
CGCCGGCTTTTAAAGGGCAT	ATGCCCTTTAAAAGCCGGCG	1	1	chr2	-	5155988	Single	1	0	[('chr2:5155988:-', 1)]	proteinId=2302935_promoter
CGCGTTAATCGGGGGTCGGC	GCCGACCCCCGATTAACGCG	1	1	chr5	+	2510553	Single	1	0	[('chr5:2510553:+', 1)]	proteinId=2308737_promoter;proteinId=2308733_promoter
TTGAGGGCCGTTGAAATTCC	GGAATTTCAACGGCCCTCAA	3	3	chr5	-	4151154	Concat	1	2	[('chr5:4151154:-', 1)]
TGATCCGTGTTGGTAGTGTT	AACACTACCAACACGGATCA	4	4	chr1	-	9180477	Single	4	0	[('chr1:9180477:-', 4)]	proteinId=2299145_promoter;proteinId=2299147_promoter
GCTTCGCTTATGTATTGTTC	GAACAATACATAAGCGAAGC	2	2	chr1	+	3822294	Single	2	0	[('chr1:3822294:+', 2)]	proteinId=2296056
GTTTCCCGTACATTGAAGTT	AACTTCAATGTACGGGAAAC	24	24	chr3	-	1142068	Single	24	0	[('chr3:1142068:-', 24)]	proteinId=2117988_promoter
CCGCGTTGAATTTGGTATAT	ATATACCAAATTCAACGCGG	3	3	chr1	+	1574397	Concat	2	1	[('chr1:1574397:+', 2)]	proteinId=2074876_promoter
GAAGACCTTATCTAGTGTCG	CGACACTAGATAAGGTCTTC	4	4	chr4	-	1930036	Single	4	0	[('chr4:1930036:-', 4)]	proteinId=2306433_promoter
TTAGTAAAGTGCATTGACAC	GTGTCAATGCACTTTACTAA	1	1	chr1	-	7250446	Single	1	0	[('chr1:7250446:-', 1)]	proteinId=2313989_promoter
TCTATTGTTCGGAGTAAGGT	ACCTTACTCCGAACAATAGA	1	1	chr1	-	1761226	Single	1	0	[('chr1:1761226:-', 1)]	proteinId=2294825
AATACGAGTCACGACCAGCT	AGCTGGTCGTGACTCGTATT	1	1	chr7	-	1481169	Single	1	0	[('chr7:1481169:-', 1)]	proteinId=2311810;proteinId=2311811_promoter
TATATATGTCCAAGTATTTT	AAAATACTTGGACATATATA	9	9	chr4	-	4619101	Concat	8	1	[('chr4:4619101:-', 8)]	proteinId=2307806
TTCTTTATTTTGTCAAAACT	AGTTTTGACAAAATAAAGAA	1	1	chr5	+	3030729	Single	1	0	[('chr5:3030729:+', 1)]	proteinId=70573
CTAGCAACAGTTCCTAGCCC	GGGCTAGGAACTGTTGCTAG	19	19	chr5	+	3440844	Single	17	1	[('chr5:3440844:+', 17), ('chr2:4327814:-', 1)]	proteinId=2309306
CAGCTGCAAGTACTCCTCTG	CAGAGGAGTACTTGCAGCTG	13	13	chr4	+	2228898	Single	13	0	[('chr4:2228898:+', 13)]
GCGTGTATGGAGAGTGGGCA	TGCCCACTCTCCATACACGC	6	6	chr1	+	7485247	Single	6	0	[('chr1:7485247:+', 6)]	proteinId=39317_promoter
ACCGATGGAGGAGGCTACCC	GGGTAGCCTCCTCCATCGGT	1	1	chr3	+	3609465	Single	1	0	[('chr3:3609465:+', 1)]	proteinId=2305149_promoter
GGGCTTCGATTTAACATCTC	GAGATGTTAAATCGAAGCCC	1	1	chr3	-	1826622	Single	1	0	[('chr3:1826622:-', 1)]	proteinId=2304112
AATCACGATCTCTCTGTGTG	CACACAGAGAGATCGTGATT	4	4	chr7	-	339272	Concat	2	2	[('chr7:339272:-', 2)]
CTTTCGCCATGATGCTTAAT	ATTAAGCATCATGGCGAAAG	5	5	chr2	+	2080646	Single	5	0	[('chr2:2080646:+', 5)]
GTCTCATAATGATCGTCTGG	CCAGACGATCATTATGAGAC	22	22	chr3	+	3471273	Concat	17	4	[('chr3:3471273:+', 17), ('chr4:3561472:+', 1)]	proteinId=2305058
ACCTTACGTTCCGCCAATTC	GAATTGGCGGAACGTAAGGT	1	1	chr1	+	5396573	Single	1	0	[('chr1:5396573:+', 1)]
TCATTGATGAGCGGTCCGTT	AACGGACCGCTCATCAATGA	13	13	chr7	+	2557271	Single	13	0	[('chr7:2557271:+', 13)]	proteinId=2312547_promoter
TCCTAAAAGGGCGGCTAGGG	CCCTAGCCGCCCTTTTAGGA	2	2	chr1	+	4173739	Single	2	0	[('chr1:4173739:+', 2)]
TGGGAAACCAGTTAGATCTA	TAGATCTAACTGGTTTCCCA	10	10	chr3	+	1527101	Single	10	0	[('chr3:1527101:+', 10)]	proteinId=2303901_promoter
GTTGATGCATCTTTGGCGGT	ACCGCCAAAGATGCATCAAC	1	1	chr1	+	1452302	Single	1	0	[('chr1:1452302:+', 1)]
CTTGGGTTTTCAGGCATGGC	GCCATGCCTGAAAACCCAAG	1	1	chr2	-	5164863	Single	1	0	[('chr2:5164863:-', 1)]	proteinId=2302938_promoter
AATGCTAGGTCCACGCTATC	GATAGCGTGGACCTAGCATT	2	2	chr1	+	976222	Single	2	0	[('chr1:976222:+', 2)]	proteinId=2294372;proteinId=2294375_promoter
AGTTGCCCTTCTATGGTTTT	AAAACCATAGAAGGGCAACT	2	2	chr4	+	3169173	Single	2	0	[('chr4:3169173:+', 2)]	proteinId=2307177_promoter;proteinId=2307175_promoter
ATGTTGTCGGTCACAAAATT	AATTTTGTGACCGACAACAT	1	1	chr3	-	2369427	Single	1	0	[('chr3:2369427:-', 1)]	proteinId=2315189
TCAGCGGATCAGTCGCATTC	GAATGCGACTGATCCGCTGA	11	11	chr1	-	8966697	Concat	9	2	[('chr1:8966697:-', 9)]	proteinId=2299007_promoter
AGATGTTGACGCTTTCACTC	GAGTGAAAGCGTCAACATCT	4	4	chr4	+	4082558	Single	4	0	[('chr4:4082558:+', 4)]	proteinId=116157
TCTACGTACTTAACTTTGAA	TTCAAAGTTAAGTACGTAGA	3	3	chr1	-	2787332	Single	3	0	[('chr1:2787332:-', 3)]
CAACAATTTTTCTAACTCGG	CCGAGTTAGAAAAATTGTTG	12	12	chr1	+	4035254	Single	12	0	[('chr1:4035254:+', 12)]	proteinId=2296221_promoter
AGCCACAGCGCCTTTCGACT	AGTCGAAAGGCGCTGTGGCT	1	1	chr3	-	2493538	Single	1	0	[('chr3:2493538:-', 1)]
GGACCTCCCTTCAACGGGAA	TTCCCGTTGAAGGGAGGTCC	1	1	chr1	+	7695386	Single	1	0	[('chr1:7695386:+', 1)]	proteinId=2054145_promoter
TATCTACCGTTAAAAGTCAT	ATGACTTTTAACGGTAGATA	5	5	chr1	+	558319	Single	5	0	[('chr1:558319:+', 5)]	proteinId=2294148_promoter
GAGCGAACACTTGTTTTTGC	GCAAAAACAAGTGTTCGCTC	5	5	chr2	-	1943604	Single	5	0	[('chr2:1943604:-', 5)]	proteinId=100809
GTTCACCTGCGTCATTGCTT	AAGCAATGACGCAGGTGAAC	1	1	chr5	+	1214080	Single	1	0	[('chr5:1214080:+', 1)]	proteinId=2308202
TACAGCGGTGAGGCCCCAAG	CTTGGGGCCTCACCGCTGTA	1	1	chr2	+	4121772	Single	1	0	[('chr2:4121772:+', 1)]	proteinId=2302139
TGAGCTCTTTCAATAGGCCA	TGGCCTATTGAAAGAGCTCA	4	4	chr4	-	4546051	Single	4	0	[('chr4:4546051:-', 4)]	proteinId=2307766
TTTGTACGTGCGATGGTGTA	TACACCATCGCACGTACAAA	5	5	chr4	+	2631889	Single	5	0	[('chr4:2631889:+', 5)]	proteinId=116322_promoter
CTCAGGTCAGGAAGTAGTTT	AAACTACTTCCTGACCTGAG	1	1	chr4	-	2705109	Single	1	0	[('chr4:2705109:-', 1)]	proteinId=2306961_promoter
AAAATTGTGTGTCAGCGGGT	ACCCGCTGACACACAATTTT	11	11	chr1	+	1722582	Single	11	0	[('chr1:1722582:+', 11)]	proteinId=2294793_promoter
CGAGTCGAGTCTGAGGTTCC	GGAACCTCAGACTCGACTCG	12	12	chr7	-	2512334	Single	11	0	[('chr7:2512334:-', 11), ('chr2:1855143:+', 1)]	proteinId=2141069_promoter;proteinId=2085059_promoter
ACGGATTTACGTTGCGCTGG	CCAGCGCAACGTAAATCCGT	8	8	chr1	+	8477996	Single	8	0	[('chr1:8477996:+', 8)]	proteinId=2052653_promoter;proteinId=2298729_promoter
GCCACTTTGTAGAGCTACGA	TCGTAGCTCTACAAAGTGGC	5	5	chr3	+	4964891	Single	5	0	[('chr3:4964891:+', 5)]
AGTCCCCTTTTCCCTCGGGC	GCCCGAGGGAAAAGGGGACT	1	1	chr5	-	1836824	Single	1	0	[('chr5:1836824:-', 1)]	proteinId=2308402
GCGGAATGCCTTCGTGCCCC	GGGGCACGAAGGCATTCCGC	2	2	chr5	+	307778	Single	2	0	[('chr5:307778:+', 2)]	proteinId=2128625
TTGAGAGATCTGTATTAGTA	TACTAATACAGATCTCTCAA	2	2	chr2	-	2318782	Single	2	0	[('chr2:2318782:-', 2)]
ACGGCCACGCTGGATTATGT	ACATAATCCAGCGTGGCCGT	2	2	chr1	+	7429591	Concat	1	1	[('chr1:7429591:+', 1)]
GTAACTGGATCGAATGAATG	CATTCATTCGATCCAGTTAC	1	1	chr4	+	4037677	Single	1	0	[('chr4:4037677:+', 1)]	proteinId=2128401_promoter
CGTATGGCGCGCTACTATGA	TCATAGTAGCGCGCCATACG	12	12	chr2	+	1804071	Single	12	0	[('chr2:1804071:+', 12)]
GGGTTGTCAGGTAAACGCCA	TGGCGTTTACCTGACAACCC	3	3	chr7	+	2485587	Single	3	0	[('chr7:2485587:+', 3)]	proteinId=109078
GCTGAGAATTTTACCGCTAA	TTAGCGGTAAAATTCTCAGC	4	4	chr1	-	677032	Concat	1	3	[('chr1:677032:-', 1)]	proteinId=2131445_promoter;proteinId=2294218
ACACATAGTCGTCACTAGCT	AGCTAGTGACGACTATGTGT	8	8	chr4	-	2349980	Single	8	0	[('chr4:2349980:-', 8)]
TATCAGTGACTCTTAATCTT	AAGATTAAGAGTCACTGATA	3	3	chr1	+	3462182	Single	3	0	[('chr1:3462182:+', 3)]	proteinId=44689_promoter
GGTTGTCTCTCGGCGCGTCT	AGACGCGCCGAGAGACAACC	15	15	chr1	+	3340973	Single	13	1	[('chr1:3340973:+', 13), ('chr2:703879:+', 1)]
TCACCCCAACTATCTATTTC	GAAATAGATAGTTGGGGTGA	4	4	chr1	+	8487668	Single	4	0	[('chr1:8487668:+', 4)]	proteinId=2314150_promoter;proteinId=2298734_promoter
CACTAGAAAGGCTGCAGGCC	GGCCTGCAGCCTTTCTAGTG	3	3	chr3	-	3290502	Concat	1	2	[('chr3:3290502:-', 1)]	proteinId=2304941
GTCGGGTCAATTGTTTGGAA	TTCCAAACAATTGACCCGAC	11	11	chr3	-	4396421	Single	10	1	[('chr3:4396421:-', 10)]
TGTTACACGATTGTCGCTGA	TCAGCGACAATCGTGTAACA	1	1	chr2	+	664147	Single	1	0	[('chr2:664147:+', 1)]	proteinId=93313_promoter
AGTACACAGCAACGAGAAGG	CCTTCTCGTTGCTGTGTACT	2	2	chr6	+	3148738	Concat	1	1	[('chr6:3148738:+', 1)]
CCCTCGGTGGCACACCACAA	TTGTGGTGTGCCACCGAGGG	8	8	chr1	+	798089	Single	8	0	[('chr1:798089:+', 8)]	proteinId=2122076_promoter
ATGTGCTTAGGCTCGATGTA	TACATCGAGCCTAAGCACAT	3	3	chr5	-	2618254	Single	3	0	[('chr5:2618254:-', 3)]	proteinId=2308809_promoter
GATGTCATGAAGTAAGGGAG	CTCCCTTACTTCATGACATC	1	1	chr2	-	2780009	Single	1	0	[('chr2:2780009:-', 1)]	proteinId=2301513
ATGCTGTTATCTCGTTCTGA	TCAGAACGAGATAACAGCAT	8	8	chr4	+	45993	Concat	7	1	[('chr4:45993:+', 7)]
TAGAAACTTTCAGCCGCAGC	GCTGCGGCTGAAAGTTTCTA	36	36	chr4	+	1397459	Concat	13	23	[('chr4:1397459:+', 13)]	proteinId=2306185
TGCCTAAAGACGTATCACGC	GCGTGATACGTCTTTAGGCA	4	4	chr1	+	8981307	Single	4	0	[('chr1:8981307:+', 4)]
ACCTCTTATTCGTCAGTAGT	ACTACTGACGAATAAGAGGT	1	1	chr7	-	2325040	Single	1	0	[('chr7:2325040:-', 1)]	proteinId=104076
TTTCGAGGGCCATCCAAAGC	GCTTTGGATGGCCCTCGAAA	7	7	chr1	+	6958997	Single	7	0	[('chr1:6958997:+', 7)]	proteinId=2137349_promoter
TGCTGGCCTTAGAGATCCTT	AAGGATCTCTAAGGCCAGCA	9	9	chr3	+	2076398	Single	9	0	[('chr3:2076398:+', 9)]	proteinId=94026_promoter
CGAGTAGCCTAGGAGTTAGA	TCTAACTCCTAGGCTACTCG	6	6	chr4	+	1965645	Single	6	0	[('chr4:1965645:+', 6)]	proteinId=2306463
TGTTAGGGTTGATACACTCT	AGAGTGTATCAACCCTAACA	9	9	chr1	-	1385000	Single	9	0	[('chr1:1385000:-', 9)]	proteinId=2294574_promoter
GACGTGACGTTTATCTCCAA	TTGGAGATAAACGTCACGTC	5	5	chr1	-	10055570	Single	5	0	[('chr1:10055570:-', 5)]
TGTCGTGGGCCTTAGTAACG	CGTTACTAAGGCCCACGACA	2	2	chr1	-	1256173	Single	2	0	[('chr1:1256173:-', 2)]	proteinId=2294499_promoter;proteinId=2294498_promoter
TCTTAAAACATTCGTAGCGG	CCGCTACGAATGTTTTAAGA	1	1	chr1	-	4859599	Single	1	0	[('chr1:4859599:-', 1)]
ATACTTTCATACCTTGCCTA	TAGGCAAGGTATGAAAGTAT	2	2	chr7	-	1952140	Concat	1	1	[('chr7:1952140:-', 1)]	proteinId=2312114_promoter;proteinId=2312112
CGGGCTGTATCACCGTTGCG	CGCAACGGTGATACAGCCCG	2	2	chr1	-	1349578	Single	2	0	[('chr1:1349578:-', 2)]
CGCCAAGTCAATAAGACGAA	TTCGTCTTATTGACTTGGCG	13	13	chr1	+	9166775	Single	12	0	[('chr1:9166775:+', 12), ('chr1:7972497:-', 1)]	proteinId=2299136
TCTAGGGATTGTATTAATTG	CAATTAATACAATCCCTAGA	1	1	chr7	-	2567449	Single	1	0	[('chr7:2567449:-', 1)]	proteinId=2141082_promoter
CCCTTGCAATTGTCTTTCTC	GAGAAAGACAATTGCAAGGG	1	1	chr2	+	1854997	Single	1	0	[('chr2:1854997:+', 1)]	proteinId=2032845_promoter;proteinId=66022_promoter
TCCCCGACCCATACTCTGAC	GTCAGAGTATGGGTCGGGGA	6	6	chr4	-	3169187	Concat	4	2	[('chr4:3169187:-', 4)]	proteinId=2307177_promoter;proteinId=2307175_promoter
CGACTTTGGTTGCTCCTTAT	ATAAGGAGCAACCAAAGTCG	2	2	chr4	+	2442776	Single	2	0	[('chr4:2442776:+', 2)]	proteinId=108157_promoter;proteinId=2306784
TTACACCACCAACCCTGATT	AATCAGGGTTGGTGGTGTAA	15	15	chr1	-	8011101	Single	14	0	[('chr1:8011101:-', 14), ('chr7:2923926:+', 1)]	proteinId=109756
ACGGGGTTGCGGGGAGTCGT	ACGACTCCCCGCAACCCCGT	1	1	chr3	-	4755072	Single	1	0	[('chr3:4755072:-', 1)]	proteinId=80168
TCTTATGCCGTGTTGTCCTA	TAGGACAACACGGCATAAGA	1	1	chr1	+	7436906	Single	1	0	[('chr1:7436906:+', 1)]	proteinId=2073265
TGCCTGAGTATGGTGGCGGG	CCCGCCACCATACTCAGGCA	1	1	chr4	+	1004134	Single	1	0	[('chr4:1004134:+', 1)]
TTTCCTGGAGGCGTTTCTAC	GTAGAAACGCCTCCAGGAAA	2	2	chr3	+	4482199	Single	2	0	[('chr3:4482199:+', 2)]
GGTTATTTAACTATCGTGAT	ATCACGATAGTTAAATAACC	2	2	chr3	+	3609465	Single	2	0	[('chr3:3609465:+', 2)]	proteinId=2305149_promoter
GACCAAAAGCAAAACGGCTA	TAGCCGTTTTGCTTTTGGTC	1	1	chr4	-	1251339	Single	1	0	[('chr4:1251339:-', 1)]
GCGGCAAGTTGGAATCCGTG	CACGGATTCCAACTTGCCGC	3	3	chr4	+	1395475	Single	3	0	[('chr4:1395475:+', 3)]	proteinId=2306185_promoter
TGACCATCGGCCCGCGTATC	GATACGCGGGCCGATGGTCA	10	10	chr1	+	10043766	Single	10	0	[('chr1:10043766:+', 10)]	proteinId=2299597_promoter
ACCTAAAGGATATAGAGATG	CATCTCTATATCCTTTAGGT	7	7	chr1	+	6806805	Single	7	0	[('chr1:6806805:+', 7)]	proteinId=2297728
TCAATTTCCCGTGCCTTCAT	ATGAAGGCACGGGAAATTGA	23	23	chr4	+	136749	Single	20	1	[('chr4:136749:+', 20), ('chr2:4663687:-', 1), ('chr4:136750:+', 1)]	proteinId=83040
AATCGCTGCCTCATGAAAGT	ACTTTCATGAGGCAGCGATT	8	8	chr4	+	2526591	Single	8	0	[('chr4:2526591:+', 8)]	proteinId=2306826_promoter;proteinId=2306825_promoter
TATTAATGGCGATGTTTTGT	ACAAAACATCGCCATTAATA	6	6	chr3	+	2129911	Single	6	0	[('chr3:2129911:+', 6)]	proteinId=2079857
TTGAAATTTCCGACCATTGC	GCAATGGTCGGAAATTTCAA	10	10	chr1	-	2817302	Concat	9	1	[('chr1:2817302:-', 9)]	proteinId=2053048
GGCGTCATGCTTAATGGCCT	AGGCCATTAAGCATGACGCC	1	1	chr1	+	743235	Single	1	0	[('chr1:743235:+', 1)]	proteinId=2294267_promoter
TACTTGAATCGCCGCGGGAT	ATCCCGCGGCGATTCAAGTA	6	6	chr2	-	5327950	Concat	5	1	[('chr2:5327950:-', 5)]	proteinId=2303011_promoter
GTCGTGCGTTTAAACTATGG	CCATAGTTTAAACGCACGAC	46	46	chr1	+	3391710	Single	40	2	[('chr1:3391710:+', 40), ('chr1:701040:+', 1), ('chr7:2406660:-', 1), ('chr5:3199747:-', 1), ('chr6:479183:+', 1)]	proteinId=2313584_promoter
CTTTTAAATACCGAAATTCC	GGAATTTCGGTATTTAAAAG	2	2	chr4	-	2128994	Single	2	0	[('chr4:2128994:-', 2)]
CGTTGACTAATCGCACTTAT	ATAAGTGCGATTAGTCAACG	1	1	chr6	-	3148935	Single	1	0	[('chr6:3148935:-', 1)]
TCGAAATTCCTAGCAAACTG	CAGTTTGCTAGGAATTTCGA	8	8	chr3	-	1741295	Concat	7	1	[('chr3:1741295:-', 7)]	proteinId=50532_promoter
GACTTCCCCAGTGCCTGTTG	CAACAGGCACTGGGGAAGTC	3	3	chr1	+	7214020	Single	3	0	[('chr1:7214020:+', 3)]	proteinId=2132417
GCACAATTACGAGTCCGCTA	TAGCGGACTCGTAATTGTGC	2	2	chr1	-	8621246	Single	2	0	[('chr1:8621246:-', 2)]	proteinId=86076_promoter
CGGTAAGAACCCAGTAGGTA	TACCTACTGGGTTCTTACCG	12	12	chr1	+	1071487	Single	12	0	[('chr1:1071487:+', 12)]	proteinId=42476
AGATACTACTTAGTCTGCAA	TTGCAGACTAAGTAGTATCT	1	1	chr2	-	710727	Single	1	0	[('chr2:710727:-', 1)]	proteinId=2300272_promoter
ATTTTCGGGCGCTTTTCATA	TATGAAAAGCGCCCGAAAAT	2	2	chr1	+	7436906	Concat	1	1	[('chr1:7436906:+', 1)]	proteinId=2073265
AATTAGAGAGTCCTATTATT	AATAATAGGACTCTCTAATT	22	22	chr7	+	1087185	Single	20	0	[('chr7:1087185:+', 20), ('chr2:4663687:-', 1), ('chr2:1073372:+', 1)]
TGAAGCGCTTCAGGAACGAG	CTCGTTCCTGAAGCGCTTCA	22	22	chr7	-	3377128	Single	20	2	[('chr7:3377128:-', 20)]	proteinId=2071510_promoter
CCCTGATCGGGTTTTCACGG	CCGTGAAAACCCGATCAGGG	1	1	chr7	-	1571966	Single	1	0	[('chr7:1571966:-', 1)]	proteinId=2311885
AGGTAAGGGTTGTCTGGGTT	AACCCAGACAACCCTTACCT	1	1	chr7	-	1223946	Single	1	0	[('chr7:1223946:-', 1)]	proteinId=2311735
CCCGGGACTCAACTAAAGAG	CTCTTTAGTTGAGTCCCGGG	2	2	chr1	+	212137	Concat	1	1	[('chr1:212137:+', 1)]	proteinId=2313252_promoter
ATATGGAATCCCTTCTACGT	ACGTAGAAGGGATTCCATAT	23	23	chr4	-	2172529	Single	21	0	[('chr4:2172529:-', 21), ('chr1:954628:+', 1), ('chr6:1950790:-', 1)]	proteinId=2306612
TGCGTCCCAAACATATTTAC	GTAAATATGTTTGGGACGCA	5	5	chr6	+	2536190	Single	5	0	[('chr6:2536190:+', 5)]
ACCCCTACGCAAGCTCTTGG	CCAAGAGCTTGCGTAGGGGT	125	125	chr4	+	144100	Single	110	6	[('chr4:144100:+', 110), ('chr2:2592533:+', 2), ('chr6:983360:-', 1), ('chr2:2194574:-', 1), ('chr5:1673950:-', 1), ('chr2:1465939:+', 1), ('chr5:2633031:-', 1), ('chr2:3206183:-', 1), ('chr3:4676003:+', 1)]
GACACTTTTATTGGGCCACG	CGTGGCCCAATAAAAGTGTC	1	1	chr5	+	2510553	Single	1	0	[('chr5:2510553:+', 1)]	proteinId=2308737_promoter;proteinId=2308733_promoter
GTGGCTATTTCGAATTTTTG	CAAAAATTCGAAATAGCCAC	6	6	chr3	+	2071141	Concat	2	4	[('chr3:2071141:+', 2)]
TCGCGCCTAAGTTGAGGTGT	ACACCTCAACTTAGGCGCGA	1	1	chr7	+	2116257	Single	1	0	[('chr7:2116257:+', 1)]	proteinId=2097501_promoter
CTTTTACAGTGTGTACCACA	TGTGGTACACACTGTAAAAG	2	2	chr1	-	6571055	Single	2	0	[('chr1:6571055:-', 2)]
GTTGGCTATGTTTTTCAAAT	ATTTGAAAAACATAGCCAAC	2	2	chr7	+	3387696	Single	2	0	[('chr7:3387696:+', 2)]	proteinId=2071955
GCGCCTGTCATTAATCTGTT	AACAGATTAATGACAGGCGC	22	22	chr5	+	2620990	Single	22	0	[('chr5:2620990:+', 22)]	proteinId=2308812
GCGCGCGCTATTGGTGCTAT	ATAGCACCAATAGCGCGCGC	12	12	chr2	+	1023133	Single	12	0	[('chr2:1023133:+', 12)]
GTGCAGTACCGAGCAACGTA	TACGTTGCTCGGTACTGCAC	12	12	chr5	+	2959042	Single	11	1	[('chr5:2959042:+', 11)]	proteinId=2308944_promoter
GCTTCTTTTGGAGTATTGTT	AACAATACTCCAAAAGAAGC	5	5	chr5	-	2658267	Single	5	0	[('chr5:2658267:-', 5)]	proteinId=2308832_promoter
CAAGAGTGCCGCTGGCCATG	CATGGCCAGCGGCACTCTTG	15	15	chr1	+	7638666	Single	14	0	[('chr1:7638666:+', 14), ('chr1:2152207:+', 1)]	proteinId=2298190
GATAAAGTTATAAGCACCGG	CCGGTGCTTATAACTTTATC	12	12	chr4	-	2535189	Single	11	1	[('chr4:2535189:-', 11)]	proteinId=2119294
CGTCGTTAAGGGACTTGGCT	AGCCAAGTCCCTTAACGACG	1	1	chr1	-	4435437	Single	1	0	[('chr1:4435437:-', 1)]	proteinId=2296492
TATATAGCTGTGTCATTACA	TGTAATGACACAGCTATATA	1	1	chr3	+	1923648	Single	1	0	[('chr3:1923648:+', 1)]	proteinId=2304200_promoter;proteinId=2126704
TACGTATGCCATCGCGGCAT	ATGCCGCGATGGCATACGTA	2	2	chr1	-	6071634	Single	2	0	[('chr1:6071634:-', 2)]
CGTCTCCTGTATTAAAAACT	AGTTTTTAATACAGGAGACG	3	3	chr2	-	4327814	Concat	1	2	[('chr2:4327814:-', 1)]	proteinId=2314839
ATCGTAAGCTAGACTGCTGG	CCAGCAGTCTAGCTTACGAT	1	1	chr7	+	495661	Single	1	0	[('chr7:495661:+', 1)]	proteinId=2135843
CCGCTTTAAAATAGGAGAGC	GCTCTCCTATTTTAAAGCGG	1	1	chr2	+	836334	Single	1	0	[('chr2:836334:+', 1)]
TGTAGTAGATCAGTCGAGAA	TTCTCGACTGATCTACTACA	12	12	chr1	+	7582373	Single	11	1	[('chr1:7582373:+', 11)]	proteinId=2298133_promoter;proteinId=2298134_promoter
CAGGTCTGTACCCGCAACAA	TTGTTGCGGGTACAGACCTG	1	1	chr4	+	2842010	Single	1	0	[('chr4:2842010:+', 1)]	proteinId=2307010_promoter
TGGACGGGCCGTTGGGGCAC	GTGCCCCAACGGCCCGTCCA	1	1	chr4	+	4321150	Single	1	0	[('chr4:4321150:+', 1)]
AGGTGGGTCGTTTTGCCTCT	AGAGGCAAAACGACCCACCT	2	2	chr1	-	3718620	Single	2	0	[('chr1:3718620:-', 2)]	proteinId=2295989
CTCTCTCTAGCTCTGTAAAG	CTTTACAGAGCTAGAGAGAG	2	2	chr1	+	8838064	Concat	1	1	[('chr1:8838064:+', 1)]
CTAGAGCCAACAAGCAACTT	AAGTTGCTTGTTGGCTCTAG	1	1	chr1	-	177797	Single	1	0	[('chr1:177797:-', 1)]
CCATACTTGCCACGCCACCA	TGGTGGCGTGGCAAGTATGG	1	1	chr1	+	6077530	Single	1	0	[('chr1:6077530:+', 1)]	proteinId=2107294
TGCCTGCGCATGCCCACTTC	GAAGTGGGCATGCGCAGGCA	1	1	chr2	+	1866159	Single	1	0	[('chr2:1866159:+', 1)]	proteinId=2300969_promoter;proteinId=2300968_promoter
ACGGCGTCAAGTTGAGGTCT	AGACCTCAACTTGACGCCGT	2	2	chr5	+	2510553	Concat	1	1	[('chr5:2510553:+', 1)]	proteinId=2308737_promoter;proteinId=2308733_promoter
GTGGGGCTCGGATTAATAGG	CCTATTAATCCGAGCCCCAC	1	1	chr2	+	3841365	Single	1	0	[('chr2:3841365:+', 1)]	proteinId=2301973
TTTCTTATTATCTCTCGACT	AGTCGAGAGATAATAAGAAA	1	1	chr1	-	3457861	Single	1	0	[('chr1:3457861:-', 1)]	proteinId=2313591;proteinId=2106715_promoter
TGGTTGGCATGTCCTGCTGA	TCAGCAGGACATGCCAACCA	3	3	chr3	+	900982	Single	3	0	[('chr3:900982:+', 3)]	proteinId=2303514_promoter
CGGTTAAAAATCTATATTCC	GGAATATAGATTTTTAACCG	4	4	chr1	+	1296798	Concat	2	2	[('chr1:1296798:+', 2)]
TCTACACCTTTCCTAGGCAG	CTGCCTAGGAAAGGTGTAGA	1	1	chr1	+	1302640	Single	1	0	[('chr1:1302640:+', 1)]	proteinId=2122196_promoter
TTGGGGGCGTCACTTGGTTT	AAACCAAGTGACGCCCCCAA	4	4	chr1	-	1963569	Single	4	0	[('chr1:1963569:-', 4)]	proteinId=2294980
AAGTGTCCCCAAGTGTGATC	GATCACACTTGGGGACACTT	2	2	chr1	+	7782563	Single	2	0	[('chr1:7782563:+', 2)]
TAGACACGGCCGTTCCGCGT	ACGCGGAACGGCCGTGTCTA	1	1	chr1	-	4435437	Single	1	0	[('chr1:4435437:-', 1)]	proteinId=2296492
TGGTATGTAAGTTAGGTCGA	TCGACCTAACTTACATACCA	1	1	chr2	+	5165051	Single	1	0	[('chr2:5165051:+', 1)]	proteinId=2302938_promoter
TTGACCTTCGTAGTATCGAT	ATCGATACTACGAAGGTCAA	5	5	chr1	+	8680237	Single	5	0	[('chr1:8680237:+', 5)]
TACCCTCTGTCTAGGCTTTC	GAAAGCCTAGACAGAGGGTA	2	2	chr1	+	3830489	Single	2	0	[('chr1:3830489:+', 2)]	proteinId=2296057_promoter
TCCACTCCGGGGCGAAGGAT	ATCCTTCGCCCCGGAGTGGA	1	0	chr2	-	1367287	Single	1	0	[('chr2:1367287:-', 1)]	proteinId=2300600_promoter
TCCTTCAAGCAAGGCAGGGT	ACCCTGCCTTGCTTGAAGGA	2	2	chr2	-	1539968	Single	2	0	[('chr2:1539968:-', 2)]
TTAGACCAACCATAACGGAT	ATCCGTTATGGTTGGTCTAA	4	4	chr3	-	3552971	Single	4	0	[('chr3:3552971:-', 4)]	proteinId=2060757_promoter;proteinId=2305112_promoter
TAGATCGCGGTGAGACTTTA	TAAAGTCTCACCGCGATCTA	1	1	chr2	-	3921856	Single	1	0	[('chr2:3921856:-', 1)]	proteinId=2302024
GATTAATTCTCTCGAAAGGT	ACCTTTCGAGAGAATTAATC	1	1	chr3	+	2412485	Single	1	0	[('chr3:2412485:+', 1)]
GCAGTACTTCGGGCACATAT	ATATGTGCCCGAAGTACTGC	3	3	chr5	+	3015106	Single	3	0	[('chr5:3015106:+', 3)]	proteinId=2308979
GCTAGCCATCACTTCATCAC	GTGATGAAGTGATGGCTAGC	1	1	chr1	+	5456297	Single	1	0	[('chr1:5456297:+', 1)]	proteinId=2297028;proteinId=2297030_promoter
TCTTTTGCTAATCGTGGTCA	TGACCACGATTAGCAAAAGA	1	1	chr2	-	5145462	Single	1	0	[('chr2:5145462:-', 1)]	proteinId=2302926_promoter;proteinId=2302928
TCTTGGGCCGATCCAATAAT	ATTATTGGATCGGCCCAAGA	4	4	chr7	+	2252596	Single	4	0	[('chr7:2252596:+', 4)]	proteinId=2312349
AGCTGTGGTCCCTCACGTTT	AAACGTGAGGGACCACAGCT	1	1	chr1	+	462298	Single	1	0	[('chr1:462298:+', 1)]	proteinId=2294109
TATGTGATATTAAAGGATTA	TAATCCTTTAATATCACATA	3	3	chr4	+	2666866	Single	3	0	[('chr4:2666866:+', 3)]	proteinId=2306932_promoter;proteinId=2306931_promoter
CTTTTCGACAGCCTCTCGCG	CGCGAGAGGCTGTCGAAAAG	1	1	chr1	-	7250446	Single	1	0	[('chr1:7250446:-', 1)]	proteinId=2313989_promoter
GGGTCCAGCCGCTTCTGACT	AGTCAGAAGCGGCTGGACCC	1	1	chr1	-	8381057	Single	1	0	[('chr1:8381057:-', 1)]	proteinId=2298666
CGACACCTCCGTATAATGCG	CGCATTATACGGAGGTGTCG	2	2	chr5	+	3054366	Single	2	0	[('chr5:3054366:+', 2)]	proteinId=2309006_promoter;proteinId=2309003_promoter
CATATTCGATCTTCGCTCTG	CAGAGCGAAGATCGAATATG	4	4	chr1	+	8487467	Single	4	0	[('chr1:8487467:+', 4)]	proteinId=2314150_promoter;proteinId=2298734_promoter
CGTCGTCAGCTATAAAAGGA	TCCTTTTATAGCTGACGACG	1	1	chr2	+	561950	Single	1	0	[('chr2:561950:+', 1)]	proteinId=2300176_promoter;proteinId=2300175_promoter
CACATTTATTGGATACCCGT	ACGGGTATCCAATAAATGTG	5	5	chr3	-	3197826	Single	5	0	[('chr3:3197826:-', 5)]	proteinId=2304877
GCCTATCAGAGCCATGGAAA	TTTCCATGGCTCTGATAGGC	18	18	chr2	+	4457437	Single	17	1	[('chr2:4457437:+', 17)]	proteinId=2033959_promoter
AGATTCCAGGCTTGGCTGAC	GTCAGCCAAGCCTGGAATCT	1	1	chr1	+	1892788	Single	1	0	[('chr1:1892788:+', 1)]	proteinId=76096_promoter;proteinId=2294942_promoter
GCTTCAATGTTAAAGCCTTG	CAAGGCTTTAACATTGAAGC	8	8	chr3	-	830654	Concat	1	7	[('chr3:830654:-', 1)]	proteinId=2315024_promoter
GCCATTCCAGTAATGAAAGT	ACTTTCATTACTGGAATGGC	38	38	chr2	-	731795	Single	35	1	[('chr2:731795:-', 35), ('chr1:9400578:+', 1), ('chr7:2484936:+', 1)]
TTGTTGAGATTTAAGAATTG	CAATTCTTAAATCTCAACAA	1	1	chr2	-	4011884	Single	1	0	[('chr2:4011884:-', 1)]	proteinId=2302067_promoter
GGCTACCTCGTTCTGCGGTA	TACCGCAGAACGAGGTAGCC	1	1	chr2	+	2592533	Single	1	0	[('chr2:2592533:+', 1)]	proteinId=2301373_promoter
ATTTTACCTACACAGGTAGG	CCTACCTGTGTAGGTAAAAT	2	2	chr1	-	7250525	Single	2	0	[('chr1:7250525:-', 2)]	proteinId=2313989_promoter
TTCTTAGGTCTATGCTGGCA	TGCCAGCATAGACCTAAGAA	10	10	chr4	+	1581328	Concat	9	1	[('chr4:1581328:+', 9)]	proteinId=2306260
ACCGAGCAGGAAATACATTA	TAATGTATTTCCTGCTCGGT	4	4	chr2	+	4315228	Single	4	0	[('chr2:4315228:+', 4)]	proteinId=2302300_promoter
TCTCGCCATCCCCTGTTTCA	TGAAACAGGGGATGGCGAGA	1	1	chr6	+	666502	Single	1	0	[('chr6:666502:+', 1)]	proteinId=2309963
GGCCATCACGTCACGAGCTA	TAGCTCGTGACGTGATGGCC	1	1	chr2	+	4314401	Single	1	0	[('chr2:4314401:+', 1)]	proteinId=2302300
CTGCCTTTGCTCAGTGGCTT	AAGCCACTGAGCAAAGGCAG	1	1	chr2	-	2693248	Single	1	0	[('chr2:2693248:-', 1)]	proteinId=2090548
GTCGCTCGGCCGCTTGCATT	AATGCAAGCGGCCGAGCGAC	3	3	chr2	+	5231608	Single	3	0	[('chr2:5231608:+', 3)]	proteinId=2302975
CGAAAGGCTATTAGACATTA	TAATGTCTAATAGCCTTTCG	1	1	chr4	-	3787441	Single	1	0	[('chr4:3787441:-', 1)]	proteinId=2307475;proteinId=2307479_promoter
CGAGAGCATTTCCTTAATGC	GCATTAAGGAAATGCTCTCG	1	1	chr1	-	1528075	Single	1	0	[('chr1:1528075:-', 1)]	proteinId=2294700
CGGGTGGATAGATGGTGTAT	ATACACCATCTATCCACCCG	3	3	chr5	+	2475317	Single	3	0	[('chr5:2475317:+', 3)]	proteinId=54923
CAAACGGTGTTGGCGTGACC	GGTCACGCCAACACCGTTTG	2	2	chr2	+	5145540	Single	2	0	[('chr2:5145540:+', 2)]	proteinId=2302928
CGCTGTAATATTGATCCCGG	CCGGGATCAATATTACAGCG	2	2	chr3	+	3604067	Single	2	0	[('chr3:3604067:+', 2)]	proteinId=2305147_promoter
GCTCGGCCTAGAAACCCCCA	TGGGGGTTTCTAGGCCGAGC	1	1	chr1	-	6545977	Single	1	0	[('chr1:6545977:-', 1)]	proteinId=2297565_promoter;proteinId=2037236_promoter
TATGTCGGGTTAGCAAGTTG	CAACTTGCTAACCCGACATA	7	7	chr2	-	1617896	Single	7	0	[('chr2:1617896:-', 7)]
TCCGCTCCCAGGCTTTATCT	AGATAAAGCCTGGGAGCGGA	2	2	chr2	+	2671709	Single	2	0	[('chr2:2671709:+', 2)]	proteinId=2301437
CCGATACCTGTCCCGGATGT	ACATCCGGGACAGGTATCGG	4	4	chr6	-	3917796	Single	4	0	[('chr6:3917796:-', 4)]
TACCTCTAAAATGTAAAAAG	CTTTTTACATTTTAGAGGTA	23	23	chr1	-	8980332	Concat	19	2	[('chr1:8980332:-', 19), ('chr4:2189148:-', 1), ('chr5:2568378:+', 1)]	proteinId=2299018_promoter
TCATACCCCTCTCTTGGCCC	GGGCCAAGAGAGGGGTATGA	28	28	chr6	-	1295313	Single	27	0	[('chr6:1295313:-', 27), ('chr3:1082657:+', 1)]
TTATATTGGGTGGGCGGCGT	ACGCCGCCCACCCAATATAA	1	1	chr4	+	4396133	Single	1	0	[('chr4:4396133:+', 1)]
TCAGCTTTGACTGCTTCGTA	TACGAAGCAGTCAAAGCTGA	1	1	chr1	-	6200008	Single	1	0	[('chr1:6200008:-', 1)]	proteinId=2297347_promoter
AGCTAGCTTTGATAAATGCA	TGCATTTATCAAAGCTAGCT	1	1	chr1	+	2112300	Single	1	0	[('chr1:2112300:+', 1)]	proteinId=2295083_promoter
ACCTAGTTCCATGCTTGACA	TGTCAAGCATGGAACTAGGT	1	1	chr3	-	1838592	Single	1	0	[('chr3:1838592:-', 1)]
CTATCACTGCCCTAGATGGC	GCCATCTAGGGCAGTGATAG	11	11	chr3	-	1843344	Single	10	0	[('chr3:1843344:-', 10), ('chr1:8833132:-', 1)]	proteinId=2304115_promoter
GTATTAAATGCTCGTTTGGG	CCCAAACGAGCATTTAATAC	1	1	chr5	+	3598226	Single	1	0	[('chr5:3598226:+', 1)]	proteinId=2309397_promoter
TTCCGGCTTAGAGTATCACG	CGTGATACTCTAAGCCGGAA	5	5	chr7	+	90629	Single	5	0	[('chr7:90629:+', 5)]
GCTACCGCTTATTCGAGAGT	ACTCTCGAATAAGCGGTAGC	3	3	chr7	-	1796816	Single	3	0	[('chr7:1796816:-', 3)]	proteinId=2312016_promoter;proteinId=2113541_promoter
TGTATTTATTCAGTGTTTTA	TAAAACACTGAATAAATACA	15	15	chr4	+	2609392	Concat	12	2	[('chr4:2609392:+', 12), ('chr7:2481057:-', 1)]	proteinId=2134741_promoter;proteinId=2306876_promoter
GTGAATACTGATTACCCTTT	AAAGGGTAATCAGTATTCAC	5	5	chr6	-	2393360	Concat	1	4	[('chr6:2393360:-', 1)]	proteinId=109817;proteinId=2310650_promoter
CGTCATTCTATGTCGATCTC	GAGATCGACATAGAATGACG	3	3	chr1	+	6706945	Single	3	0	[('chr1:6706945:+', 3)]	proteinId=2297639
CTTACATGGGTCTGGACTTT	AAAGTCCAGACCCATGTAAG	1	1	chr7	-	2304143	Single	1	0	[('chr7:2304143:-', 1)]	proteinId=2312383_promoter;proteinId=2312385_promoter
GTGTTTTTGTACCTGTAGGT	ACCTACAGGTACAAAAACAC	1	1	chr1	+	8014356	Single	1	0	[('chr1:8014356:+', 1)]	proteinId=97899_promoter
CTATATTCGGCTTCTACGAG	CTCGTAGAAGCCGAATATAG	1	1	chr3	+	3647213	Single	1	0	[('chr3:3647213:+', 1)]
TGTCTGCCTCTAGATAGTAC	GTACTATCTAGAGGCAGACA	4	4	chr1	-	6854274	Single	4	0	[('chr1:6854274:-', 4)]	proteinId=2123684
CCTACACTTGTTCCCAAGTT	AACTTGGGAACAAGTGTAGG	5	5	chr3	-	10753	Single	5	0	[('chr3:10753:-', 5)]	proteinId=2303067_promoter
TGTGCCCAATAAACGAAATA	TATTTCGTTTATTGGGCACA	1	1	chr2	+	1618705	Single	1	0	[('chr2:1618705:+', 1)]
AAGTAGCATTTGTTGTTTTT	AAAAACAACAAATGCTACTT	1	1	chr2	+	4015928	Single	1	0	[('chr2:4015928:+', 1)]
AATTTGGTTAGCTGGCTCGT	ACGAGCCAGCTAACCAAATT	5	5	chr1	+	846778	Single	5	0	[('chr1:846778:+', 5)]	proteinId=2294340
TGCACGGGCCAGGCCGGACA	TGTCCGGCCTGGCCCGTGCA	1	1	chr2	-	5162426	Single	1	0	[('chr2:5162426:-', 1)]	proteinId=2138690_promoter;proteinId=2302937_promoter
CTCACACTTCGTTGGAGCAT	ATGCTCCAACGAAGTGTGAG	4	4	chr1	-	7750005	Concat	1	3	[('chr1:7750005:-', 1)]
TGGGGACAACAATTTAACAC	GTGTTAAATTGTTGTCCCCA	1	1	chr1	-	3821780	Single	1	0	[('chr1:3821780:-', 1)]	proteinId=2296056_promoter
TATGTTTCGTCATCCCATTA	TAATGGGATGACGAAACATA	4	4	chr1	+	7617678	Single	4	0	[('chr1:7617678:+', 4)]
GGTCTCTAGCGTGACTTTCC	GGAAAGTCACGCTAGAGACC	1	1	chr3	-	376994	Single	1	0	[('chr3:376994:-', 1)]	proteinId=68509_promoter
AGCTCTTGCTGGAGATTTCC	GGAAATCTCCAGCAAGAGCT	7	7	chr1	+	5436032	Single	7	0	[('chr1:5436032:+', 7)]
CATCCCATTGACGCCAAACA	TGTTTGGCGTCAATGGGATG	1	1	chr4	-	790317	Single	1	0	[('chr4:790317:-', 1)]	proteinId=2064870_promoter
ACGGGGGCCGCGCGTCGCAT	ATGCGACGCGCGGCCCCCGT	1	1	chr1	+	954628	Single	1	0	[('chr1:954628:+', 1)]
CGCTCTTTGTTCCGCGTCTT	AAGACGCGGAACAAAGAGCG	1	1	chr1	-	6914244	Single	1	0	[('chr1:6914244:-', 1)]	proteinId=2313964_promoter
GTGATTGACGAGATACGTGG	CCACGTATCTCGTCAATCAC	1	1	chr2	+	491125	Single	1	0	[('chr2:491125:+', 1)]	proteinId=2300145
TAGGGAGTGCTGATAGTTTT	AAAACTATCAGCACTCCCTA	6	6	chr1	+	5986060	Single	6	0	[('chr1:5986060:+', 6)]	proteinId=2297208
CTACAACAATCAACAGGCGA	TCGCCTGTTGATTGTTGTAG	4	4	chr5	+	2253358	Single	4	0	[('chr5:2253358:+', 4)]	proteinId=2082522_promoter
CTCCCCCGATCACTCTTTTT	AAAAAGAGTGATCGGGGGAG	21	21	chr3	-	1073299	Single	19	1	[('chr3:1073299:-', 19), ('chr1:6383044:-', 1)]	proteinId=2315057
ATGACAGCGAAAGACAGAAC	GTTCTGTCTTTCGCTGTCAT	6	6	chr6	-	2409454	Concat	1	5	[('chr6:2409454:-', 1)]
GTGCACAGAGTGGACTACAA	TTGTAGTCCACTCTGTGCAC	2	2	chr3	-	108399	Single	2	0	[('chr3:108399:-', 2)]
GTTCGTTGGACCACTAAGTA	TACTTAGTGGTCCAACGAAC	2	2	chr1	-	4405727	Concat	1	1	[('chr1:4405727:-', 1)]	proteinId=2296460
CGATGGCTTCGGACTGTCAT	ATGACAGTCCGAAGCCATCG	2	2	chr1	-	3727563	Single	2	0	[('chr1:3727563:-', 2)]	proteinId=2295997
CCTTGCTCTAAGGCGACATA	TATGTCGCCTTAGAGCAAGG	1	1	chr3	+	1878233	Single	1	0	[('chr3:1878233:+', 1)]	proteinId=2304143_promoter;proteinId=2304142_promoter
AAATGTACTCTTCACAACGT	ACGTTGTGAAGAGTACATTT	1	1	chr3	-	4967399	Single	1	0	[('chr3:4967399:-', 1)]
TCCAGGGTATCATGCGACAC	GTGTCGCATGATACCCTGGA	1	1	chr1	+	3300661	Single	1	0	[('chr1:3300661:+', 1)]
GGAATGCGATAACGCGATAA	TTATCGCGTTATCGCATTCC	3	3	chr7	-	2785345	Single	3	0	[('chr7:2785345:-', 3)]	proteinId=2312652_promoter
AAGGCTTAGGTCTCATCCGT	ACGGATGAGACCTAAGCCTT	2	2	chr1	+	6055643	Single	2	0	[('chr1:6055643:+', 2)]
TCATACTCATACTAGAACGG	CCGTTCTAGTATGAGTATGA	2	2	chr4	+	2190813	Single	2	0	[('chr4:2190813:+', 2)]	proteinId=2081294
CTATTTAGCCATCCGGGGAA	TTCCCCGGATGGCTAAATAG	1	1	chr2	-	4605968	Single	1	0	[('chr2:4605968:-', 1)]	proteinId=2302506_promoter
TCCACTTGATATGTTGATGG	CCATCAACATATCAAGTGGA	3	3	chr5	+	2299973	Single	3	0	[('chr5:2299973:+', 3)]	proteinId=2308603
CATCCCAATCGGCCCGGGTG	CACCCGGGCCGATTGGGATG	1	1	chr6	-	3682122	Single	1	0	[('chr6:3682122:-', 1)]	proteinId=2311065
CCACTTATACTGGGTCGCCG	CGGCGACCCAGTATAAGTGG	1	1	chr1	-	222027	Single	1	0	[('chr1:222027:-', 1)]	proteinId=2294051
ATCCATGCTTCCTCACTTAC	GTAAGTGAGGAAGCATGGAT	2	2	chr5	+	2761013	Single	2	0	[('chr5:2761013:+', 2)]	proteinId=2095369_promoter
TGGATGCTCGGATTGTTAGC	GCTAACAATCCGAGCATCCA	2	2	chr3	+	291875	Concat	1	1	[('chr3:291875:+', 1)]	proteinId=2303158_promoter;proteinId=2303159
TCATCACATATCGGGATACG	CGTATCCCGATATGTGATGA	1	1	chr3	+	3735824	Single	1	0	[('chr3:3735824:+', 1)]	proteinId=2305264_promoter;proteinId=2305262_promoter
TTATTAAAGGTTTTCTGGGC	GCCCAGAAAACCTTTAATAA	8	8	chr1	+	4993859	Single	8	0	[('chr1:4993859:+', 8)]	proteinId=2296782_promoter;proteinId=2296781_promoter
GGACGAGGACGGAACATACC	GGTATGTTCCGTCCTCGTCC	5	5	chr6	+	649896	Single	5	0	[('chr6:649896:+', 5)]	proteinId=2129702_promoter;proteinId=2309943_promoter
GTTAAGCTATCATGGATTCT	AGAATCCATGATAGCTTAAC	15	15	chr1	+	435566	Single	15	0	[('chr1:435566:+', 15)]	proteinId=2294089
GTTCGCTGCTGTTTTATCAC	GTGATAAAACAGCAGCGAAC	3	3	chr3	+	127343	Single	3	0	[('chr3:127343:+', 3)]
GCAAAGTTCTACCTCATGTA	TACATGAGGTAGAACTTTGC	2	2	chr2	-	496207	Single	2	0	[('chr2:496207:-', 2)]	proteinId=2300154_promoter;proteinId=2133010_promoter
GAGCGTAGCACAAAGGGTTG	CAACCCTTTGTGCTACGCTC	2	2	chr7	+	1699022	Single	2	0	[('chr7:1699022:+', 2)]	proteinId=2311956_promoter;proteinId=2311953_promoter
AGGGTTCGCACGCGCAGGGT	ACCCTGCGCGTGCGAACCCT	5	5	chr3	-	2523205	Single	5	0	[('chr3:2523205:-', 5)]	proteinId=2304529_promoter
GTTACTGATTTTGTTAGAAT	ATTCTAACAAAATCAGTAAC	6	6	chr3	+	3585654	Single	6	0	[('chr3:3585654:+', 6)]
[truncated: 15,156 more rows]
[truncated: 2,017 more columns]
